# Supplementary material for: Identification of miRNA biomarkers for stomach adenocarcinoma
Source: BMC Bioinformatics. 2022 May 16;23:181. doi: 10.1186/s12859-022-04719-6 (PMC9112558; doi:10.1186/s12859-022-04719-6)
Supplement: Supplementary file 1 — Additional file 1. Table S1. The differently expressed mRNAs of STAD in TCGA. Table S2. The differently expressed miRNAs of STAD in TCGA. Table S3. The results of univariate COX regression. Table S4. Online databases predicted 50 target genes of these four miRNAs. Table S5. The results of GO analysis and KEGG analysis of ultimate target genes [file 12859_2022_4719_MOESM1_ESM.xlsx]

## Sheet: Table S1
Table S1. The differently expressed mRNAs of STAD in TCGA
Gene ID	logFC	logCPM	PValue	FDR
MTHFD1L	1.9289	4.91329	1.66466e-39	3.53007e-37
ESM1	4.74395	2.97711	8.56107e-38	1.57215e-35
COL10A1	7.0204	5.42182	1.50278e-33	1.95395e-31
ECT2	2.45627	6.66816	1.02481e-32	1.21699e-30
CLSPN	2.40119	3.96269	3.17387e-32	3.53351e-30
NFE2L3	2.3454	6.12002	3.26473e-32	3.61209e-30
KIF14	2.60722	3.92008	9.7719e-32	1.02998e-29
STIL	2.29744	4.90185	9.39356e-31	8.85331e-29
E2F3	1.36165	4.59751	1.16116e-29	9.57578e-28
CST1	7.19052	6.0059	1.06612e-28	7.81518e-27
ZWILCH	1.47126	4.69182	1.07953e-28	7.88104e-27
ACAN	3.63988	3.66169	1.44321e-28	1.0408e-26
CTHRC1	3.53686	5.35132	2.34168e-28	1.65525e-26
XRCC2	2.24747	3.16418	2.57524e-28	1.80602e-26
HELLS	2.02334	4.98622	3.73354e-28	2.57773e-26
ATAD2	2.01162	5.99846	7.48701e-28	4.97635e-26
CIP2A	1.7713	3.73413	9.8295e-28	6.41366e-26
MTBP	1.90682	3.03509	1.20298e-27	7.72405e-26
GABRD	3.04081	1.34869	2.45763e-27	1.52006e-25
INHBA	3.40893	5.97998	4.23054e-27	2.53733e-25
KIF23	2.17612	4.87645	5.1482e-27	3.05683e-25
FANCI	1.90193	5.49889	2.00392e-26	1.11899e-24
WNT2	4.48085	2.76796	5.7212e-26	3.0789e-24
C1orf112	1.49111	3.25049	6.60071e-26	3.54152e-24
DSCC1	1.98381	3.61855	1.01984e-25	5.39064e-24
CENPI	1.85603	2.74796	1.40353e-25	7.33168e-24
EXO1	2.24017	3.6472	1.75837e-25	9.07878e-24
EME1	2.23722	2.14383	2.03934e-25	1.04387e-23
ADAMTS12	3.12248	4.92173	2.20542e-25	1.12565e-23
ATAD5	1.55705	3.81143	2.51658e-25	1.27715e-23
PGM2L1	1.69479	4.845	2.90196e-25	1.46438e-23
KNTC1	1.5888	5.26561	3.70021e-25	1.83598e-23
DTL	2.06359	4.58547	3.87084e-25	1.91531e-23
CENPO	1.39075	3.92604	4.31614e-25	2.118e-23
ANLN	2.08613	6.05034	4.34143e-25	2.12456e-23
KIF18B	2.31966	4.74775	5.18506e-25	2.50302e-23
SLC39A10	1.76897	5.00329	6.41559e-25	3.06383e-23
RAD51AP1	1.99789	3.83421	9.58249e-25	4.50377e-23
DLEU7	1.89337	0.217491	1.09802e-24	5.1471e-23
ARHGAP11A	1.93678	5.22574	1.11971e-24	5.2213e-23
CENPL	1.30627	3.39196	1.27553e-24	5.91693e-23
ENC1	2.0453	7.00859	1.34014e-24	6.20048e-23
DNA2	1.96314	3.47218	1.50473e-24	6.94397e-23
ADAM12	3.76779	4.47777	1.90197e-24	8.66489e-23
FAM72A	2.14424	0.560916	1.96991e-24	8.95154e-23
CENPF	2.34391	6.49094	2.76061e-24	1.24179e-22
ATP11A	1.95403	7.36845	3.0013e-24	1.34327e-22
TPX2	2.2721	6.70931	3.09362e-24	1.38112e-22
IQGAP3	2.17417	6.0609	3.2766e-24	1.45551e-22
RCC2	1.29336	7.50303	3.35175e-24	1.48519e-22
DKC1	1.32103	6.29436	5.46187e-24	2.35005e-22
TRIP13	2.29559	4.49207	5.59192e-24	2.40022e-22
KIF18A	2.13704	3.65555	5.66204e-24	2.42447e-22
RFC3	1.82252	4.90868	6.68082e-24	2.84023e-22
TBC1D31	1.40646	3.5563	7.38131e-24	3.11572e-22
LRFN4	2.11277	5.36705	1.44807e-23	5.95717e-22
MCM10	2.30975	3.59516	1.51292e-23	6.19532e-22
PRR5-ARHGAP8	2.71833	-0.570387	1.92896e-23	7.77388e-22
MMP11	4.28892	6.6037	1.98563e-23	7.98421e-22
BUB1	2.09446	5.28009	2.03213e-23	8.15277e-22
TIMELESS	1.56409	5.40775	2.21548e-23	8.8485e-22
C1QTNF6	2.014	4.23311	3.02107e-23	1.18014e-21
ZNF695	2.98989	1.12632	3.31747e-23	1.29027e-21
COL11A1	5.97199	4.74614	3.96825e-23	1.52671e-21
PRIM2	1.10548	3.93109	5.3604e-23	2.02298e-21
NDC80	1.89981	4.02017	9.75e-23	3.58836e-21
HOXC9	4.36261	1.81954	1.30666e-22	4.75981e-21
HOXC10	6.58621	3.95569	1.50407e-22	5.4345e-21
BGN	2.58746	9.01616	2.06319e-22	7.37985e-21
RECQL4	2.19685	5.1605	2.55317e-22	9.02374e-21
COL1A1	3.02071	11.9773	2.76664e-22	9.72902e-21
PRC1	1.7833	5.65696	2.76911e-22	9.72902e-21
FANCD2	1.65946	4.38716	3.20958e-22	1.11665e-20
CHEK1	1.5451	4.48231	3.32382e-22	1.15245e-20
KIF26B	2.68847	5.04943	3.32544e-22	1.15245e-20
FAM91A1	1.22246	6.56368	3.33552e-22	1.1537e-20
TMEM26	1.89982	1.26195	3.6037e-22	1.24164e-20
CEP55	2.02376	5.13881	4.02304e-22	1.37548e-20
GINS1	1.9373	4.35531	4.93572e-22	1.67148e-20
SALL4	4.96088	2.86797	5.02619e-22	1.69567e-20
NUF2	2.11099	3.93625	5.04174e-22	1.6977e-20
RUNX1	1.46108	6.92743	5.3162e-22	1.78674e-20
ADAMTS2	2.72933	6.17522	5.35982e-22	1.79801e-20
TRIM59	1.44961	3.43336	5.61621e-22	1.88048e-20
MTFR2	2.05373	2.77129	5.92208e-22	1.97547e-20
SGO1	1.98435	3.44577	6.47296e-22	2.15519e-20
MMS22L	1.41834	4.22456	6.63027e-22	2.20345e-20
KIF4A	2.013	4.61584	8.19802e-22	2.70428e-20
BUB1B	2.00755	4.68125	8.89292e-22	2.9173e-20
TEAD4	1.57	4.67774	1.1272e-21	3.65069e-20
PIGW	1.24443	3.33414	1.24237e-21	4.00912e-20
HOXC11	4.49424	2.79218	1.26187e-21	4.06469e-20
CFAP157	1.48227	1.76353	1.41074e-21	4.48742e-20
WDR62	2.02941	4.19987	1.53413e-21	4.86252e-20
IBSP	6.71726	0.354253	1.8426e-21	5.76199e-20
KIF15	1.90734	3.87425	2.15045e-21	6.62734e-20
KIF2C	1.84926	4.95039	2.42605e-21	7.42951e-20
URB2	1.25492	4.4371	2.48851e-21	7.60342e-20
NOP2	1.20761	5.68685	2.54999e-21	7.76462e-20
RNFT2	2.16408	3.23864	2.71392e-21	8.20766e-20
STRIP2	2.63426	3.24476	3.01103e-21	9.06004e-20
PPAT	1.44307	4.33476	3.09011e-21	9.26669e-20
MEST	2.18767	5.79787	3.09978e-21	9.28006e-20
TOP2A	2.50576	7.64633	3.10829e-21	9.28991e-20
OSBPL3	1.39511	5.87633	3.75128e-21	1.10999e-19
E2F1	1.82778	4.64397	3.84901e-21	1.13702e-19
CENPE	2.02736	4.86062	3.8794e-21	1.1441e-19
ADAMTS14	2.58827	3.68446	4.17336e-21	1.22069e-19
FANCB	1.84638	1.2368	4.6852e-21	1.35924e-19
CCDC150	2.32447	1.4846	4.75251e-21	1.37653e-19
DBF4	1.59881	4.53847	4.89265e-21	1.41482e-19
CDC7	1.72706	3.4753	7.80561e-21	2.20503e-19
ORC6	1.90446	3.25366	7.83096e-21	2.20503e-19
NUDCD1	1.31864	4.64713	8.37442e-21	2.33867e-19
NDC1	1.34794	5.83412	8.37632e-21	2.33867e-19
RIPK2	1.34616	4.94346	9.0412e-21	2.50858e-19
TROAP	2.0619	4.60266	9.35145e-21	2.58661e-19
WDHD1	1.49061	3.94071	9.59586e-21	2.6419e-19
ASPM	2.09042	5.37957	9.66189e-21	2.65598e-19
RAD51	1.56078	3.48297	1.13846e-20	3.10083e-19
NEK2	2.13679	4.43815	1.55188e-20	4.20116e-19
FANCA	1.74213	4.72219	1.60562e-20	4.34006e-19
PRR11	1.60542	4.98892	1.61877e-20	4.36896e-19
GTPBP4	1.07741	5.83273	1.86199e-20	4.9652e-19
TNFRSF10B	1.41839	6.18895	2.05588e-20	5.45773e-19
UHRF1	1.97234	4.63557	2.18594e-20	5.79437e-19
SPAG5	1.79284	5.16621	2.19919e-20	5.82082e-19
PACC1	1.08069	3.08275	2.42592e-20	6.37359e-19
OLR1	3.12928	3.18703	2.45471e-20	6.43973e-19
SPDL1	1.23313	4.00247	2.61463e-20	6.81909e-19
RBL1	1.29607	4.43381	3.05297e-20	7.92749e-19
KIF20B	1.38356	5.06831	3.06587e-20	7.93783e-19
HJURP	2.03272	4.28176	3.37382e-20	8.69722e-19
PABPC1L	2.56382	4.49516	3.44765e-20	8.87472e-19
BLM	1.86104	3.87123	4.00493e-20	1.025e-18
SKA3	2.0344	4.3626	4.03889e-20	1.0322e-18
SGO2	1.61566	3.75084	4.17215e-20	1.06321e-18
PNPT1	1.05626	5.19164	4.64309e-20	1.17817e-18
POLR1B	1.01839	5.17897	4.79158e-20	1.21239e-18
TREM2	2.84418	3.2187	4.89228e-20	1.23436e-18
CGAS	1.51357	4.13034	5.5089e-20	1.37823e-18
FAM72B	2.0747	1.03441	5.67626e-20	1.41811e-18
RAD54L	1.8124	3.15018	5.70853e-20	1.42417e-18
FAP	2.89271	3.90413	5.79628e-20	1.44404e-18
MKI67	1.95398	7.87117	5.8772e-20	1.46216e-18
FOXS1	2.62903	2.38638	6.33061e-20	1.56621e-18
KPNA2	1.45169	7.00461	6.99239e-20	1.71586e-18
KNOP1	1.01585	4.74593	7.32536e-20	1.78749e-18
NCAPG2	1.48481	5.02717	7.47832e-20	1.82232e-18
ZNF367	1.52479	3.96873	8.7624e-20	2.11497e-18
AGRN	1.66155	8.56049	8.77866e-20	2.11603e-18
GINS4	1.72563	3.03253	9.43646e-20	2.27151e-18
DDX21	1.12591	7.30012	9.6559e-20	2.3212e-18
CDCA5	1.90047	4.73335	1.0516e-19	2.52455e-18
SNX10	1.83907	4.53488	1.08816e-19	2.60529e-18
ATP13A3	1.14732	7.32107	1.11184e-19	2.65843e-18
DNMT1	1.16824	6.6321	1.18417e-19	2.81981e-18
SDS	2.57692	3.71117	1.18751e-19	2.82041e-18
MELK	1.9459	4.73421	1.4639e-19	3.44926e-18
KIF11	1.60646	5.56873	1.63328e-19	3.82811e-18
MCM2	1.58385	6.02895	1.65779e-19	3.88045e-18
GTSE1	1.88652	4.32793	1.70789e-19	3.99248e-18
SOX4	1.79956	7.5998	1.89841e-19	4.40221e-18
OTX1	2.25438	3.00097	1.96948e-19	4.55024e-18
SERPINH1	1.3896	7.7156	1.98742e-19	4.58573e-18
DDIAS	1.91327	3.38523	2.12841e-19	4.89204e-18
BRIP1	1.68875	3.46899	2.17629e-19	4.99566e-18
CDCA2	2.11184	3.87312	2.50968e-19	5.69489e-18
MCM8	1.3912	4.89723	2.60208e-19	5.89706e-18
CDK1	1.88138	5.58463	2.66826e-19	6.03712e-18
TWNK	1.25515	3.97626	2.75398e-19	6.21757e-18
CELSR3	2.60645	4.62724	2.80962e-19	6.33517e-18
AUNIP	1.79006	2.10768	2.87295e-19	6.46977e-18
CAD	1.17872	6.52716	3.05755e-19	6.87678e-18
ARHGAP8	1.91117	2.09258	3.13932e-19	7.04292e-18
HOXC8	3.85178	1.45891	3.18039e-19	7.12608e-18
PUS7	1.54427	4.71426	3.29926e-19	7.38314e-18
C5orf34	1.73238	2.13822	3.413e-19	7.61852e-18
MAD2L1	1.81322	5.00843	3.83289e-19	8.51313e-18
HMGB3	1.74061	5.50794	3.98162e-19	8.82148e-18
RFWD3	1.06344	5.55615	4.02002e-19	8.89547e-18
DCSTAMP	3.66252	-0.448854	4.14254e-19	9.15522e-18
CKAP2L	1.77074	3.94472	4.38927e-19	9.66454e-18
UBE2T	1.71404	4.45843	4.43403e-19	9.73901e-18
PLK4	1.5964	3.83925	4.4411e-19	9.74253e-18
TOPBP1	1.08088	5.84749	4.51637e-19	9.89547e-18
FOXM1	1.9521	6.22207	5.36131e-19	1.16323e-17
DMBX1	4.75134	0.825205	5.50783e-19	1.19211e-17
RAD54B	1.6114	2.14497	5.57122e-19	1.20291e-17
HEATR1	1.18759	5.93521	5.75139e-19	1.23881e-17
BRCA2	1.81725	4.42421	6.82503e-19	1.45522e-17
CBFB	1.02836	5.82151	7.5826e-19	1.60796e-17
BRCA1	1.41716	4.80952	7.64023e-19	1.61826e-17
TGIF1	1.05505	6.26229	7.76747e-19	1.64325e-17
HSPD1	1.34384	8.46903	7.97176e-19	1.68049e-17
LIF	2.32804	4.76019	9.79965e-19	2.05125e-17
DCLK3	2.27358	-0.236514	1.04096e-18	2.17127e-17
QSOX2	1.24742	4.88066	1.0827e-18	2.25569e-17
RFC4	1.1922	4.22969	1.26629e-18	2.61372e-17
CHRNA1	2.95151	0.226538	1.51733e-18	3.11026e-17
ETV4	2.69873	5.54145	1.72344e-18	3.52464e-17
E2F7	2.15743	3.46004	1.75068e-18	3.57214e-17
MASTL	1.13503	4.22702	1.78499e-18	3.638e-17
ZNF469	2.45945	4.34685	2.08709e-18	4.22471e-17
DPY19L1	1.34197	5.78263	2.32891e-18	4.70349e-17
DCAF13	1.30594	5.68717	2.56572e-18	5.14676e-17
TTYH3	1.64494	7.89075	2.69658e-18	5.39104e-17
PUS1	1.07217	4.52744	3.11189e-18	6.20045e-17
LRP8	2.29196	4.37916	3.28329e-18	6.53466e-17
KIF20A	1.8116	4.77955	3.92367e-18	7.74002e-17
CCNF	1.5271	4.79404	4.29622e-18	8.42826e-17
TEDC2	1.7651	2.43014	4.36936e-18	8.5529e-17
ERCC6L	1.76413	2.77541	4.71628e-18	9.17153e-17
POLQ	1.96712	3.90584	4.72572e-18	9.17732e-17
HMMR	1.89485	4.59838	4.72957e-18	9.17732e-17
CKAP2	1.55318	5.64763	4.94609e-18	9.55582e-17
ZNF670-ZNF695	2.05243	-0.914523	5.0228e-18	9.69352e-17
FAM72D	2.27462	0.282726	5.61269e-18	1.0762e-16
PARP14	1.33666	7.12023	5.87333e-18	1.12375e-16
SOX9	1.70932	7.95614	6.05628e-18	1.15628e-16
POP1	1.26917	3.39906	6.29489e-18	1.19926e-16
TESMIN	2.09371	3.0679	7.41507e-18	1.3992e-16
EZH2	1.49185	4.70978	7.75348e-18	1.46151e-16
MSH2	1.12212	4.9766	8.21306e-18	1.54324e-16
TARBP1	1.17227	5.33587	8.29498e-18	1.55699e-16
SHCBP1	1.53525	3.54059	8.36248e-18	1.56801e-16
HOXA11	4.91467	2.16659	1.03858e-17	1.93154e-16
PKMYT1	1.95844	4.65134	1.09318e-17	2.02631e-16
DLGAP5	1.80299	4.52921	1.12364e-17	2.0806e-16
MELTF	2.92154	5.38044	1.1317e-17	2.09119e-16
MTHFD2	1.28822	6.12941	1.19377e-17	2.19675e-16
CEMIP	3.74228	6.27794	1.20603e-17	2.21704e-16
F2R	1.54801	6.34014	1.30293e-17	2.38532e-16
TONSL	1.56252	5.47312	1.31618e-17	2.40247e-16
CHTF18	1.47498	4.27935	1.36421e-17	2.48472e-16
CST4	6.36898	0.418177	1.3874e-17	2.52439e-16
ATR	1.10357	5.1892	1.54084e-17	2.78368e-16
DHX34	1.06591	5.29288	1.63899e-17	2.94902e-16
MYBL2	2.16589	6.62469	1.72501e-17	3.09442e-16
GDF15	2.71789	6.40639	1.84497e-17	3.30136e-16
STRA6	4.51547	4.03585	1.86999e-17	3.34104e-16
POLE2	1.36587	3.05971	2.10291e-17	3.74592e-16
GAD1	4.22913	2.41659	2.13087e-17	3.78744e-16
NCAPH	1.72234	4.36747	2.3138e-17	4.10515e-16
TNFSF11	2.5092	1.39611	2.36744e-17	4.19197e-16
MSH5	1.93144	2.66334	2.60757e-17	4.608e-16
DSN1	1.12213	4.50329	2.67137e-17	4.7114e-16
FAM72C	2.66695	-0.335293	2.70709e-17	4.76496e-16
KAT2A	1.03974	5.87134	2.77483e-17	4.87937e-16
MAPK15	2.81551	2.45354	3.07611e-17	5.3773e-16
HTRA4	2.91463	-0.284776	3.1478e-17	5.47576e-16
AURKA	1.89238	5.35498	3.24505e-17	5.63392e-16
COL5A2	1.94404	7.76418	3.41447e-17	5.89932e-16
MCM4	1.4762	6.87684	3.50232e-17	6.04524e-16
HMGA2	4.17491	4.36704	3.8747e-17	6.64293e-16
BAAT	6.38419	2.74189	3.89442e-17	6.67032e-16
TTK	1.90144	4.34407	3.98256e-17	6.81473e-16
STPG4	3.13623	-0.0868877	4.02957e-17	6.88855e-16
RRP12	1.02071	5.38444	4.09842e-17	6.99953e-16
NCAPD3	1.20421	5.58135	4.15906e-17	7.08951e-16
DEPDC1B	1.84261	4.07047	4.6723e-17	7.94158e-16
ZNF195	1.14759	4.73808	4.77918e-17	8.10005e-16
SUV39H2	1.06506	3.7432	4.95171e-17	8.38449e-16
SKA1	1.80448	3.32491	5.48869e-17	9.21416e-16
NCAPG	1.77895	4.50121	6.29012e-17	1.04912e-15
HOXA10	3.6573	3.85412	6.4413e-17	1.07333e-15
RHPN1	1.82646	4.14036	6.58358e-17	1.09397e-15
GPATCH4	1.00045	5.57097	6.99631e-17	1.1593e-15
CDC45	1.73841	3.78925	7.06434e-17	1.16949e-15
DCBLD1	1.08145	4.67103	7.1012e-17	1.1745e-15
CENPK	1.52884	3.32529	7.19361e-17	1.18758e-15
TIGD1	1.39258	2.27975	8.33282e-17	1.36678e-15
SASS6	1.09877	3.46679	8.58191e-17	1.40505e-15
MYO1B	1.29364	6.30744	8.88171e-17	1.45014e-15
UBE2C	2.11897	6.1447	9.41605e-17	1.53316e-15
FEZF1	5.11592	1.64559	9.46568e-17	1.53843e-15
FOXD2	2.09411	3.19183	9.79764e-17	1.58659e-15
HASPIN	1.67499	2.82092	1.0467e-16	1.68885e-15
CYP27B1	2.17476	2.1383	1.05788e-16	1.70073e-15
DNMT3B	2.41024	3.34037	1.09287e-16	1.75381e-15
PLEKHG4	2.29927	4.66651	1.27656e-16	2.0285e-15
LAMC2	2.52553	7.73519	1.33262e-16	2.10795e-15
P4HA3	2.15355	1.86068	1.34034e-16	2.11662e-15
PARPBP	1.46307	3.69503	1.40014e-16	2.20519e-15
BLACAT1	2.98214	2.22707	1.49624e-16	2.34825e-15
SMC2	1.18785	5.55976	1.5764e-16	2.46536e-15
SLX4IP	1.10984	4.00311	1.70667e-16	2.6551e-15
NUP107	1.20784	5.34843	2.19659e-16	3.35861e-15
NUSAP1	1.48649	5.67452	2.38683e-16	3.64011e-15
DONSON	1.04314	3.95431	2.48576e-16	3.77805e-15
GRIN2D	2.62565	5.65938	2.55827e-16	3.88494e-15
BMP8A	1.94313	1.94824	2.63071e-16	3.978e-15
FIGNL1	1.17754	4.14657	2.66778e-16	4.03063e-15
CSE1L	1.13289	7.27298	2.79362e-16	4.21005e-15
HROB	1.43025	2.80777	3.00138e-16	4.51169e-15
CCNB2	1.50972	5.14199	3.25788e-16	4.86443e-15
STK31	3.53725	2.66411	3.62753e-16	5.4073e-15
DNAJC2	1.09393	5.22445	4.08785e-16	6.06302e-15
ZNF761	1.34165	4.40183	4.35785e-16	6.42602e-15
ORC1	1.67865	3.43437	4.56771e-16	6.7188e-15
ALPP	7.03785	2.50214	4.80518e-16	7.05063e-15
PLAU	2.08766	6.21435	4.80914e-16	7.05063e-15
CENPN	1.19301	4.16385	5.14448e-16	7.51752e-15
PODXL	1.29916	6.78273	5.16814e-16	7.54591e-15
TRPM2	1.66017	4.13042	5.30338e-16	7.72438e-15
ZNF485	1.12118	1.9103	5.63357e-16	8.17855e-15
TMPO	1.00525	7.03928	5.79081e-16	8.37951e-15
BMP1	1.18178	5.65734	5.83543e-16	8.43608e-15
GEN1	1.22626	4.40241	5.83938e-16	8.43608e-15
NEB	4.14689	4.73224	5.91342e-16	8.53612e-15
TYMS	1.47449	5.24244	6.08509e-16	8.77682e-15
TRMT6	1.10787	4.53199	6.29361e-16	9.04826e-15
KNSTRN	1.20474	4.25386	6.49297e-16	9.29736e-15
IL17RB	1.9362	4.65217	6.50773e-16	9.31102e-15
ARHGAP39	1.46451	4.51818	6.51593e-16	9.31526e-15
MCM3	1.08328	6.90382	6.66709e-16	9.5161e-15
PRAME	6.3484	3.60648	7.08625e-16	1.00901e-14
FCGR1A	2.21338	2.07914	7.40988e-16	1.05257e-14
NOP56	1.08469	7.01701	7.57602e-16	1.07446e-14
B3GNTL1	1.05021	2.46721	7.64068e-16	1.08276e-14
BOP1	1.26705	6.22143	8.90248e-16	1.25162e-14
PROSER1	1.07633	6.58874	8.95627e-16	1.2572e-14
PRKDC	1.13435	8.14719	9.27572e-16	1.30101e-14
PAICS	1.13962	7.04249	9.55408e-16	1.33795e-14
TOMM34	1.17935	5.88713	9.69067e-16	1.35601e-14
KIF24	1.44598	3.54399	9.74438e-16	1.36245e-14
SULF1	2.43729	7.84443	1.04407e-15	1.45525e-14
HSP90AA1	1.04382	10.1408	1.08739e-15	1.51444e-14
GRM8	2.76367	0.106221	1.1147e-15	1.54763e-14
PLOD3	1.33925	7.16642	1.18652e-15	1.63968e-14
PIWIL1	6.17981	2.49546	1.18826e-15	1.64081e-14
SLC5A6	1.33346	5.814	1.29029e-15	1.77757e-14
ZNF124	1.00654	2.82337	1.32424e-15	1.82152e-14
CILP2	3.70478	2.40999	1.3327e-15	1.83034e-14
LIMK1	1.03232	5.79555	1.48525e-15	2.02733e-14
FEN1	1.16167	5.19602	1.49601e-15	2.04046e-14
ZGRF1	1.27831	2.76221	1.55253e-15	2.11432e-14
ARHGEF38	2.0098	3.49902	1.69987e-15	2.30156e-14
SPP1	4.05731	7.57383	1.81408e-15	2.45176e-14
PLK1	1.60919	5.96504	2.10413e-15	2.81811e-14
KNL1	1.60204	4.87425	2.11263e-15	2.82524e-14
NSD2	1.00075	6.60748	2.11701e-15	2.82686e-14
C4BPA	4.97252	2.91933	2.19635e-15	2.91967e-14
APLN	2.81445	3.35195	2.32691e-15	3.08173e-14
XPO5	1.23719	6.2755	2.63543e-15	3.46201e-14
FMNL2	1.09734	5.63662	2.67846e-15	3.51594e-14
CENPA	1.74765	3.22118	2.80324e-15	3.67704e-14
CDCA8	1.49813	4.95642	2.9273e-15	3.83412e-14
POLR1G	1.2842	2.62946	3.05955e-15	4.00145e-14
CCR8	2.46516	-0.489006	3.54921e-15	4.62488e-14
CCDC14	1.14263	5.19225	3.66284e-15	4.76945e-14
PLA2G7	2.20149	3.88129	3.69524e-15	4.80814e-14
MEX3A	2.53976	3.49453	3.77305e-15	4.90221e-14
CCDC138	1.1769	2.78901	3.81401e-15	4.95182e-14
ANGPT2	1.85192	4.09365	3.94039e-15	5.10845e-14
SINHCAF	1.27899	6.22085	3.97148e-15	5.14502e-14
FNDC1	3.29768	6.19147	4.17177e-15	5.38881e-14
ITGAX	1.76875	4.69891	4.92561e-15	6.30769e-14
CCT6A	1.0457	7.55741	5.37487e-15	6.86819e-14
ZWINT	1.45774	5.29583	5.75637e-15	7.3294e-14
NOP58	1.001	6.563	6.14636e-15	7.77041e-14
BORA	1.30489	3.27617	6.30902e-15	7.96474e-14
FRMD5	2.05502	3.06829	6.32785e-15	7.97721e-14
BIRC7	4.29528	0.525555	6.34074e-15	7.98781e-14
CDC25B	1.52397	6.98651	6.54047e-15	8.22778e-14
SAPCD2	1.89757	5.7037	6.83989e-15	8.59837e-14
LMNB2	1.14227	6.80418	7.04169e-15	8.83958e-14
TRAIP	1.27883	2.49665	7.07851e-15	8.87329e-14
TMC7	1.74545	4.14623	7.09986e-15	8.89379e-14
DARS2	1.1949	5.60792	8.01269e-15	9.97415e-14
ANKRD61	1.45786	-0.507806	8.33337e-15	1.03588e-13
CLEC5A	2.56309	1.80388	8.37109e-15	1.03985e-13
DDX11	1.27885	4.87259	8.60115e-15	1.06694e-13
BID	1.00561	5.2137	8.644e-15	1.07151e-13
FCGR3A	2.29924	5.54456	8.69529e-15	1.07712e-13
CHAF1B	1.25473	3.76013	8.8966e-15	1.10052e-13
CIT	1.18669	5.04542	8.95393e-15	1.10684e-13
DEPDC1	1.71387	4.2683	9.35166e-15	1.15281e-13
RTEL1-TNFRSF6B	1.63924	2.65884	1.00979e-14	1.24051e-13
CHEK2	1.1737	3.52958	1.11023e-14	1.35828e-13
BRIX1	1.13185	5.16411	1.18341e-14	1.43989e-13
COL3A1	2.11933	11.0801	1.20479e-14	1.46491e-13
BYSL	1.13455	4.28828	1.2355e-14	1.49918e-13
IPO4	1.08146	2.29241	1.25187e-14	1.51698e-13
CDC6	2.7919	5.59182	1.27835e-14	1.54801e-13
PIMREG	1.61805	2.8703	1.36036e-14	1.64174e-13
NCAPD2	1.06233	7.05462	1.59627e-14	1.90835e-13
CSF2	4.4667	-0.207102	1.82285e-14	2.16182e-13
MMP3	4.86492	5.22286	1.87047e-14	2.21533e-13
RDH8	6.34892	-0.0360874	1.97675e-14	2.335e-13
MSR1	1.99886	4.73055	2.03231e-14	2.39428e-13
CEP72	1.60798	3.39819	2.1876e-14	2.56705e-13
DBF4B	1.01631	3.531	2.21248e-14	2.59282e-13
PPM1H	1.68002	5.23556	2.25531e-14	2.64127e-13
TICRR	1.66148	4.19528	2.48664e-14	2.90456e-13
PCNA	1.25547	7.16068	2.60712e-14	3.03335e-13
PBK	1.92803	4.55487	2.96002e-14	3.41495e-13
ULBP1	3.32418	0.25858	3.26784e-14	3.75065e-13
PAQR4	1.49314	4.86138	3.30927e-14	3.78115e-13
FAM81A	1.82997	3.19238	3.43377e-14	3.91086e-13
SPC25	1.44362	3.21602	3.51452e-14	3.99516e-13
EPHB4	1.1425	6.975	3.5642e-14	4.04905e-13
ZNF239	1.36214	2.76694	4.96004e-14	5.56731e-13
PKD2L1	2.35745	-0.691592	5.06882e-14	5.67867e-13
CORIN	2.31116	1.82944	5.45654e-14	6.09388e-13
CHML	1.3515	4.48674	5.59086e-14	6.23607e-13
TMEM201	1.04351	5.09527	5.83847e-14	6.50004e-13
LIG1	1.10407	5.20456	5.89736e-14	6.55741e-13
MFAP2	2.15284	4.51013	6.1197e-14	6.78347e-13
THBS2	2.49329	7.38327	6.62214e-14	7.3131e-13
MCM7	1.32387	7.06465	6.86692e-14	7.57402e-13
NUP155	1.04516	5.93895	6.96327e-14	7.67079e-13
TTC26	1.03045	3.04325	7.39162e-14	8.10757e-13
KIFC1	1.49856	4.86469	7.45088e-14	8.16754e-13
TMEM63A	1.12293	7.28941	7.70042e-14	8.41518e-13
CD276	1.00727	6.49248	7.72169e-14	8.43326e-13
MND1	1.51778	2.11884	7.74042e-14	8.44854e-13
CCNB1	1.44542	5.63553	8.0928e-14	8.82774e-13
TACC3	1.28209	5.90126	8.54296e-14	9.29601e-13
CPXM1	2.23877	4.12967	9.27793e-14	1.00712e-12
TMTC4	1.07511	4.94192	9.82947e-14	1.06504e-12
CDC25A	1.56241	3.47639	1.08689e-13	1.17196e-12
APOC1	2.60588	5.44656	1.11377e-13	1.19949e-12
RHEBL1	1.55085	0.316512	1.14694e-13	1.23447e-12
MATN3	2.72804	2.74007	1.16709e-13	1.25464e-12
ANP32E	1.03517	6.13399	1.1967e-13	1.2857e-12
CHD7	1.08061	5.89268	1.35846e-13	1.45073e-12
ZHX1-C8orf76	1.2761	-0.434796	1.41334e-13	1.50664e-12
SLC12A8	1.20519	4.49736	1.51199e-13	1.60411e-12
CDCA7	1.82035	6.07733	1.52728e-13	1.61788e-12
MMP13	4.17989	1.08566	1.5866e-13	1.67555e-12
CHAF1A	1.01486	4.72772	1.58685e-13	1.67555e-12
FGF19	7.74822	2.11569	1.71603e-13	1.80447e-12
NT5DC4	2.73413	-0.419624	1.73439e-13	1.82269e-12
HSPH1	1.27496	7.30809	1.82608e-13	1.91679e-12
PCLAF	1.5472	4.97154	1.8668e-13	1.95493e-12
CBX2	2.44889	3.74269	1.91519e-13	1.99855e-12
ERFE	2.37891	1.35166	1.93077e-13	2.0101e-12
PRR7	1.57198	3.94591	1.96071e-13	2.03889e-12
UAP1L1	1.40738	4.54075	2.00545e-13	2.08298e-12
COL1A2	1.92494	10.9311	2.06518e-13	2.14377e-12
RCC1	1.19731	5.65131	2.08096e-13	2.15889e-12
CXCL9	3.19971	6.7801	2.09361e-13	2.17075e-12
STAT1	1.333	8.44795	2.1203e-13	2.19714e-12
SAPCD1	2.1434	-0.722975	2.15502e-13	2.23052e-12
BTBD16	3.0649	1.18099	2.26984e-13	2.34346e-12
NOX1	4.38857	3.52137	2.28106e-13	2.35278e-12
MMP10	3.6051	2.23605	2.35099e-13	2.42071e-12
FGFR4	2.03189	6.29996	2.49802e-13	2.5632e-12
HELB	1.1218	4.18749	2.62078e-13	2.6847e-12
PLXNA1	1.06449	6.78749	2.64379e-13	2.70654e-12
IGF2BP1	6.1623	3.84375	2.72453e-13	2.78121e-12
PHF14	1.02914	6.21851	2.87979e-13	2.92963e-12
PRKCG	3.47921	2.42849	2.91239e-13	2.9611e-12
SPDYC	4.39437	0.458955	3.00639e-13	3.0497e-12
RACGAP1	1.08918	5.69064	3.01766e-13	3.05765e-12
PMEPA1	2.12256	7.65157	3.19849e-13	3.22437e-12
AMH	3.12405	2.12607	3.32522e-13	3.34692e-12
IGF2BP3	3.18154	3.79239	3.4746e-13	3.48693e-12
CDC25C	1.50825	2.91106	3.55969e-13	3.5663e-12
CCDC18	1.0579	2.6898	3.76497e-13	3.76561e-12
RAB3IP	1.39365	5.38492	3.81328e-13	3.80964e-12
H3C12	2.38177	-2.27636	3.99283e-13	3.97343e-12
CMTM1	1.09074	0.926434	4.05851e-13	4.03653e-12
CST2	3.42859	2.02541	4.18011e-13	4.14589e-12
LMNB1	1.31972	5.92834	4.49977e-13	4.45303e-12
FBXO5	1.01266	3.72086	4.61127e-13	4.55577e-12
CXCL8	3.30687	6.69016	4.75414e-13	4.68393e-12
C18orf54	1.15486	2.48632	5.25763e-13	5.15149e-12
EVA1A	2.64277	2.15204	5.26773e-13	5.15855e-12
CEP152	1.00097	3.1261	5.27932e-13	5.16706e-12
IGF2BP2	1.65084	5.99475	5.33719e-13	5.22084e-12
GAS2L3	1.31027	3.86872	5.43452e-13	5.31021e-12
PIF1	1.26009	2.75259	5.50853e-13	5.37663e-12
MXRA5	1.78654	8.07861	5.9642e-13	5.80866e-12
MET	2.20457	7.42349	6.1124e-13	5.94649e-12
WDR90	1.15329	5.25171	6.11631e-13	5.94705e-12
CDH24	1.09262	3.58056	6.18357e-13	6.00916e-12
SLC52A2	1.11718	6.26165	6.37669e-13	6.18671e-12
CCNA2	1.44267	5.40685	6.46066e-13	6.26476e-12
ACBD7	2.39413	0.566474	6.97991e-13	6.74624e-12
LEMD1	3.00276	1.30535	7.13143e-13	6.88148e-12
CCNE1	2.97369	4.67798	7.23788e-13	6.9691e-12
GDPD5	1.8637	4.50968	7.30973e-13	7.03068e-12
HGH1	1.11585	5.56129	7.48742e-13	7.18994e-12
ATAD3B	1.12473	4.52334	7.64926e-13	7.3414e-12
PGGHG	1.85854	5.37326	8.04368e-13	7.69506e-12
FOXH1	3.61504	0.686896	8.12438e-13	7.76393e-12
HAGHL	1.79259	2.88228	8.21846e-13	7.84542e-12
DIAPH3	1.38491	3.94801	8.34113e-13	7.95399e-12
FOXE3	3.26936	-1.22396	9.92091e-13	9.38011e-12
ADAMTS18	3.20187	0.731232	1.02968e-12	9.72518e-12
SNRPD1	1.14762	6.1156	1.03095e-12	9.73033e-12
TOP1MT	1.08422	4.96458	1.03155e-12	9.73033e-12
SEMA5B	1.65512	1.69319	1.07789e-12	1.01375e-11
VAV2	1.03673	6.14624	1.20853e-12	1.13184e-11
KIF4B	2.00106	-2.54713	1.24859e-12	1.1669e-11
HAPLN3	1.68554	4.13347	1.36221e-12	1.26446e-11
CSAG1	6.85581	2.69099	1.49171e-12	1.37967e-11
TIMP1	1.51991	9.20548	1.49175e-12	1.37967e-11
MRGBP	1.03488	4.57709	1.70248e-12	1.56887e-11
SPOCD1	1.77072	1.77161	1.76155e-12	1.61745e-11
CCDC198	4.63323	1.77955	1.84794e-12	1.6872e-11
MC1R	1.27428	1.7184	1.87433e-12	1.70954e-11
MFHAS1	1.0169	6.27638	1.99017e-12	1.81056e-11
VCAN	1.72391	7.68637	2.02466e-12	1.84006e-11
ZNF789	1.09758	3.62756	2.05221e-12	1.8632e-11
SP8	5.35787	0.194266	2.07615e-12	1.88301e-11
STMN1	1.12032	6.96355	2.25509e-12	2.04012e-11
MZT1	1.09366	4.84334	2.27291e-12	2.05457e-11
CCL7	4.03596	-0.645053	2.27411e-12	2.05457e-11
ALPG	6.63208	4.65917	2.32533e-12	2.09833e-11
NELFCD	1.0035	6.68551	2.3285e-12	2.10013e-11
OIP5	1.29277	2.25217	2.41956e-12	2.17565e-11
SLC5A2	1.67431	0.163305	2.4631e-12	2.21256e-11
SLC12A7	1.16753	7.40146	2.77261e-12	2.47935e-11
THY1	1.61228	6.95606	2.87721e-12	2.56772e-11
WDR72	3.37739	4.75337	2.88911e-12	2.5752e-11
RAB15	1.53198	5.37161	2.92661e-12	2.60528e-11
CDKN3	1.43129	4.04071	2.99669e-12	2.66234e-11
PRSS51	3.32668	0.34458	2.9987e-12	2.6628e-11
CHSY3	1.35297	1.83631	3.08472e-12	2.73783e-11
C2orf15	1.1903	1.79209	3.15209e-12	2.79483e-11
CFAP47	4.48986	-0.0776516	3.18166e-12	2.81825e-11
HOXC12	8.32253	2.50268	3.21456e-12	2.84456e-11
ASF1B	1.34104	4.99458	3.34973e-12	2.95243e-11
FCHO1	1.56061	4.14217	3.43367e-12	3.02044e-11
TNFRSF11B	3.06778	3.84131	3.46126e-12	3.04321e-11
PIK3AP1	1.46246	5.66693	3.47046e-12	3.04979e-11
ERI1	1.03868	4.63739	3.47649e-12	3.05358e-11
LIPG	1.89364	5.01333	3.54307e-12	3.10289e-11
TBC1D30	1.46657	4.03563	3.58386e-12	3.13399e-11
CXCL1	2.75351	6.24297	3.60008e-12	3.14663e-11
MMP8	4.656	-0.51548	3.72869e-12	3.24788e-11
HENMT1	1.42349	3.47888	3.80177e-12	3.3083e-11
FAM111B	1.49513	4.08345	3.81794e-12	3.31989e-11
OLFML2B	1.89842	5.48828	4.50914e-12	3.89154e-11
ILDR1	1.62608	3.48642	4.6196e-12	3.97723e-11
FBXO41	1.42315	4.23757	4.8052e-12	4.12506e-11
MAGEA12	9.10692	2.76135	5.18727e-12	4.43382e-11
ABHD11	1.26517	5.7437	5.25712e-12	4.49137e-11
SKP2	1.22713	5.14703	5.3154e-12	4.53898e-11
TSACC	1.35877	-0.217957	5.38324e-12	4.59251e-11
CCT2	1.08768	7.16117	5.44268e-12	4.641e-11
MYO7A	1.43025	3.88912	5.68245e-12	4.83619e-11
NUP62CL	1.92415	1.79418	5.75672e-12	4.89328e-11
ATP2A1	1.56483	1.07485	6.0933e-12	5.17103e-11
MC2R	3.964	-3.04214	6.10374e-12	5.17742e-11
RP4-583P15.15	1.38792	-0.933936	6.28931e-12	5.32287e-11
CHST1	1.48068	2.79014	6.43234e-12	5.4308e-11
CDT1	1.49809	5.07739	6.70662e-12	5.64046e-11
POLD1	1.1548	5.06603	6.76332e-12	5.68547e-11
CKLF-CMTM1	1.16663	-0.849654	6.97347e-12	5.85936e-11
GPRC5A	1.86891	9.24291	7.0991e-12	5.9593e-11
HAVCR1	4.47658	1.283	7.1886e-12	6.0259e-11
CLCN5	1.18313	4.64719	7.52052e-12	6.2923e-11
BIRC5	1.47629	5.10648	7.61631e-12	6.36945e-11
LBX2	1.66493	1.00996	7.64575e-12	6.39107e-11
NEIL3	1.43052	1.82493	7.77459e-12	6.48964e-11
IGFBP1	5.23479	1.29023	7.95748e-12	6.63608e-11
IER5L	1.53121	5.34006	7.97245e-12	6.64545e-11
HPDL	1.97663	3.86289	8.13512e-12	6.77154e-11
CYP19A1	2.53553	-0.0539499	8.1621e-12	6.78765e-11
AURKB	1.48952	4.4349	8.29677e-12	6.89e-11
ACTBL2	4.30861	0.0330152	8.31123e-12	6.89878e-11
RDM1	1.71305	0.497707	8.51251e-12	7.04788e-11
MCTS2P	1.31964	0.823183	8.6215e-12	7.13306e-11
ELFN2	3.42794	2.15267	8.78187e-12	7.259e-11
CXCL10	2.95495	5.45197	8.90054e-12	7.35027e-11
CENPH	1.11525	3.07251	9.08877e-12	7.49529e-11
RRM2	1.43163	6.46629	9.67133e-12	7.95362e-11
COL22A1	2.91194	2.96397	9.7443e-12	8.00993e-11
COMP	4.10895	4.7591	9.87504e-12	8.10991e-11
TRIB3	2.12946	5.01519	1.04363e-11	8.55112e-11
LYAR	1.03238	4.74231	1.05401e-11	8.63218e-11
GAL3ST2	3.47316	1.5261	1.08471e-11	8.87549e-11
SLCO1A2	4.21697	-0.14941	1.10629e-11	9.03543e-11
RTKN	1.06166	5.84209	1.12063e-11	9.14003e-11
UBD	2.76485	4.96922	1.1699e-11	9.5288e-11
P4HA1	1.13892	5.58371	1.24611e-11	1.01079e-10
CXCL11	3.13629	4.21035	1.29754e-11	1.04917e-10
LHX4	1.17796	0.910148	1.34524e-11	1.0833e-10
ZFP69B	1.09286	1.31133	1.35095e-11	1.08692e-10
SLC17A9	1.93678	5.66575	1.39861e-11	1.12172e-10
SPARC	1.46245	9.90474	1.49484e-11	1.19514e-10
RCN1	1.068	6.89062	1.51071e-11	1.20728e-10
TDRD6	1.68724	1.49099	1.53353e-11	1.22387e-10
RSKR	1.18706	1.98765	1.54916e-11	1.23468e-10
BBC3	1.26795	4.21125	1.56214e-11	1.24281e-10
RMI2	1.20994	4.01668	1.56728e-11	1.24634e-10
CKS2	1.36352	5.59048	1.60136e-11	1.27174e-10
ACTL8	6.91485	2.48395	1.60312e-11	1.27257e-10
CLDN6	6.95618	3.72477	1.60433e-11	1.27275e-10
SFRP4	3.10503	6.48386	1.70057e-11	1.34155e-10
RNF207	1.33545	4.00149	1.91239e-11	1.50187e-10
CENPU	1.3197	4.10677	1.97709e-11	1.54804e-10
CCNE2	1.20865	2.52956	1.99157e-11	1.55869e-10
SLC9A5	1.17786	0.899369	2.02118e-11	1.58048e-10
LOXL2	1.28637	6.13778	2.03965e-11	1.59422e-10
SLC29A2	1.16776	5.0972	2.09296e-11	1.63088e-10
ZDHHC23	1.06875	4.06397	2.23234e-11	1.73493e-10
COX6B2	2.95189	1.01508	2.26875e-11	1.7617e-10
LPCAT1	1.16999	6.12857	2.28856e-11	1.7763e-10
TNNI3	3.50455	0.699299	2.32212e-11	1.8e-10
TUBB3	2.01109	1.05984	2.32455e-11	1.8011e-10
FBXO43	1.81944	-0.70537	2.32791e-11	1.80292e-10
CEMIP2	1.11392	7.04471	2.34119e-11	1.81163e-10
CATSPERB	2.33695	2.37045	2.34863e-11	1.81659e-10
TMEM52B	1.70769	0.192713	2.45987e-11	1.89933e-10
NME1	1.20075	5.86	2.79116e-11	2.14306e-10
SMKR1	2.10747	0.425149	2.89627e-11	2.21898e-10
PALM2AKAP2	1.727	-0.675455	2.90817e-11	2.22618e-10
KIAA1549	1.42573	4.54644	2.9275e-11	2.24001e-10
HSPE1	1.07255	6.76488	2.95776e-11	2.25929e-10
POLD3	1.09851	5.32713	3.06392e-11	2.33737e-10
C19orf84	3.36063	-0.642958	3.29049e-11	2.49951e-10
EPHB2	2.14498	6.6283	3.51519e-11	2.65773e-10
NPSR1	5.03961	2.8418	3.91382e-11	2.94661e-10
F2RL2	1.72533	4.3825	3.96236e-11	2.98064e-10
PBX4	1.2713	1.69883	3.97913e-11	2.99073e-10
GPR19	1.53299	0.273131	4.06682e-11	3.0502e-10
ADAT2	1.10395	3.4364	4.11529e-11	3.08266e-10
CHI3L1	2.43552	5.4356	4.13305e-11	3.09466e-10
DNAH2	2.55859	2.31404	4.37264e-11	3.26514e-10
HOXA13	3.31383	4.55556	4.40378e-11	3.28494e-10
CCDC78	1.73932	0.899427	4.74363e-11	3.52076e-10
FAM227A	1.47652	1.3512	4.88079e-11	3.61353e-10
CACNA1D	1.70862	3.48757	4.94439e-11	3.65454e-10
APELA	2.98394	-1.15858	4.96876e-11	3.66951e-10
SLC11A1	1.7194	3.70378	5.00904e-11	3.69619e-10
C2CD4A	2.66601	4.18938	5.0576e-11	3.72739e-10
DNAAF3	2.09927	0.733802	5.19584e-11	3.82769e-10
LY6E	1.59127	8.72615	5.26939e-11	3.87866e-10
OAS3	1.27395	7.50313	5.31402e-11	3.9099e-10
BAMBI	2.89738	4.80915	5.45746e-11	4.01213e-10
NCR3LG1	1.6465	4.13838	5.68238e-11	4.16544e-10
PRR19	1.85895	1.10715	5.83621e-11	4.27469e-10
TAS2R38	3.32457	-2.08239	5.87647e-11	4.30241e-10
SPC24	1.13961	3.20637	5.88441e-11	4.30645e-10
HOXC13	5.26255	1.44683	5.90863e-11	4.3224e-10
STAMBPL1	1.10314	3.72515	6.03422e-11	4.40703e-10
CKS1B	1.00682	4.90624	6.19595e-11	4.51405e-10
KCNJ14	1.29508	1.41813	6.37025e-11	4.6259e-10
CSAG3	6.9287	0.0510736	6.46015e-11	4.68545e-10
MAGEA3	8.60562	3.69508	6.53191e-11	4.73364e-10
TERT	3.137	1.55786	6.64804e-11	4.80997e-10
IL37	3.89121	-1.42555	7.28958e-11	5.2528e-10
FERMT1	1.52884	6.95473	7.36402e-11	5.3043e-10
GPR84	1.98757	0.734228	7.46194e-11	5.37049e-10
SCML1	1.31366	4.79786	7.57615e-11	5.44828e-10
TDRD5	2.80104	1.73266	7.61831e-11	5.47418e-10
OR2B6	3.11827	-1.74974	7.89481e-11	5.66144e-10
ACRV1	1.5983	-1.07291	9.23742e-11	6.57658e-10
HAVCR2	1.43171	3.74073	9.45652e-11	6.71647e-10
LOX	1.51898	5.41932	1.00906e-10	7.14402e-10
ZNF697	1.07959	3.29895	1.01058e-10	7.15198e-10
SERPINE1	2.07151	6.76377	1.02023e-10	7.21741e-10
PABIR2	1.06453	5.55221	1.02425e-10	7.24296e-10
APOA2	8.71205	4.97971	1.02547e-10	7.24868e-10
KRTAP5-1	1.81276	-0.427775	1.12296e-10	7.89397e-10
CT83	5.33162	1.91807	1.12625e-10	7.91393e-10
HOXB9	2.77439	4.09147	1.19553e-10	8.34152e-10
CCDC34	1.18718	4.45399	1.21509e-10	8.47137e-10
OR2I1P	2.58229	4.24648	1.25989e-10	8.76657e-10
TMEM249	2.60739	-1.749	1.28595e-10	8.9409e-10
MINAR1	1.27703	1.41996	1.29322e-10	8.98798e-10
EVX1	4.81552	1.01213	1.31924e-10	9.15452e-10
IDO1	3.66963	5.95512	1.36971e-10	9.48627e-10
CDC20	1.39832	5.76095	1.38574e-10	9.58983e-10
ESF1	1.00432	5.12804	1.39381e-10	9.64192e-10
COL4A1	1.22355	9.18634	1.47627e-10	1.01886e-09
SH2D5	2.77456	-0.162231	1.49385e-10	1.0294e-09
ZNF468	1.06356	4.67652	1.50765e-10	1.03851e-09
DHRS2	4.70994	4.17331	1.64648e-10	1.12846e-09
CPNE7	2.20594	3.09509	1.77143e-10	1.20898e-09
MAGEA6	8.78683	3.19607	1.88259e-10	1.27897e-09
CACNG8	2.31976	0.827609	1.89782e-10	1.28735e-09
PAEP	4.62647	0.761576	1.90779e-10	1.29264e-09
HAUS7	1.02261	1.11266	1.94262e-10	1.31374e-09
RHBDF2	1.01504	5.8286	1.96617e-10	1.32815e-09
NOX4	1.60904	1.83235	2.05848e-10	1.38787e-09
NLRC5	1.19442	6.26942	2.06064e-10	1.38828e-09
RCOR2	1.82457	2.89426	2.11321e-10	1.42262e-09
ARAP3	1.02142	4.67699	2.1334e-10	1.43567e-09
CFAP43	1.55764	0.636255	2.23491e-10	1.49889e-09
R3HDML	2.96892	-1.2054	2.26568e-10	1.51838e-09
MSLN	3.15851	6.93842	2.29882e-10	1.53943e-09
IL11	3.16847	2.82472	2.34192e-10	1.56653e-09
STAC3	1.16011	1.41	2.34881e-10	1.57054e-09
C20orf204	2.91116	1.81665	2.39772e-10	1.60084e-09
NPFFR1	2.17801	1.30808	2.57396e-10	1.7121e-09
THEM6	1.10519	6.37147	2.63765e-10	1.7525e-09
CXCL16	1.06126	7.57755	2.66454e-10	1.7697e-09
CBY2	4.37967	-1.41391	2.77999e-10	1.84226e-09
CCNP	2.68162	1.32464	2.80652e-10	1.85793e-09
KLHL35	1.94678	2.1872	2.87314e-10	1.89975e-09
MICB	1.41622	3.45958	2.88001e-10	1.90288e-09
HELZ2	1.08384	7.27793	2.99926e-10	1.97654e-09
P2RY6	1.40197	3.15377	3.07948e-10	2.02416e-09
RPP25	1.05991	5.29662	3.16863e-10	2.07892e-09
LEFTY1	5.15614	3.57319	3.24509e-10	2.12596e-09
PILRB	1.4124	2.8549	3.31739e-10	2.16933e-09
STYXL2	6.64058	3.83346	3.40534e-10	2.22033e-09
C20orf144	1.22945	-0.727505	3.42327e-10	2.2312e-09
YDJC	1.00379	5.17449	3.53878e-10	2.30143e-09
MARCKSL1	1.02979	8.21442	3.56254e-10	2.31604e-09
ITIH2	4.65527	2.78167	3.59745e-10	2.33363e-09
LBP	4.47918	1.71989	3.85632e-10	2.49067e-09
MYB	1.86186	4.86841	3.9924e-10	2.57669e-09
XIRP1	2.76879	0.550084	4.11756e-10	2.65362e-09
NCEH1	1.1703	6.07574	4.67453e-10	2.99093e-09
STC2	1.63546	3.29215	4.89668e-10	3.13194e-09
CDKN2A	2.75592	4.93357	4.92366e-10	3.14694e-09
CREG2	2.69009	1.73972	5.04126e-10	3.21633e-09
PVR	1.21103	6.37281	5.41547e-10	3.43757e-09
PDGFRB	1.25673	7.51445	5.48762e-10	3.48116e-09
MMP14	1.05813	8.13786	5.68287e-10	3.59989e-09
LGR5	2.89339	4.87462	6.03613e-10	3.81688e-09
CHIT1	3.61893	3.13203	6.56746e-10	4.12941e-09
CLDN1	1.90516	6.54641	7.23242e-10	4.51881e-09
RFX8	2.06617	-0.882529	7.33536e-10	4.5783e-09
PYCR3	1.03047	4.29483	7.34591e-10	4.58328e-09
PLSCR2	1.77921	-1.50237	7.61923e-10	4.74218e-09
ANKRD13B	1.20495	3.89243	8.02251e-10	4.97407e-09
ZIC5	3.94634	1.95082	8.18777e-10	5.07124e-09
TKTL1	5.35049	2.44182	8.23717e-10	5.09829e-09
P3H4	1.71074	5.60542	8.3235e-10	5.14636e-09
GGH	1.78824	5.50464	8.49702e-10	5.24454e-09
MSLNL	3.91594	-0.0904967	8.5893e-10	5.29417e-09
SIX1	2.31649	1.94514	8.58932e-10	5.29417e-09
HOXC6	1.94106	2.54689	8.61607e-10	5.30699e-09
ADAP1	1.16893	5.47254	8.85818e-10	5.44482e-09
KIAA2012	1.9829	-1.04403	9.42641e-10	5.78212e-09
ROS1	3.85344	1.03305	9.55529e-10	5.85311e-09
KRTAP4-1	5.92536	-0.675358	1.00748e-09	6.16076e-09
PGF	1.13769	3.48116	1.01316e-09	6.19336e-09
GRM2	1.31296	-0.180399	1.01907e-09	6.22735e-09
C2	1.48914	5.46319	1.02405e-09	6.25562e-09
CSAG2	6.26759	-1.1132	1.03158e-09	6.29082e-09
ELOVL3	2.28547	-0.996308	1.04346e-09	6.36111e-09
CENPW	1.14232	3.52746	1.06698e-09	6.50001e-09
ITGA11	1.64299	5.51375	1.07467e-09	6.54465e-09
HOXA9	3.2957	2.26424	1.08314e-09	6.59172e-09
CD80	1.5852	0.801509	1.09803e-09	6.6778e-09
RNF32	1.20495	1.81431	1.13759e-09	6.89951e-09
IFI30	1.08964	1.15749	1.1744e-09	7.1034e-09
OSCAR	1.39657	2.26431	1.18863e-09	7.17977e-09
FCGR2A	1.3106	5.53812	1.22648e-09	7.39832e-09
CDK6	1.82539	7.17733	1.25054e-09	7.53579e-09
UBE2S	1.18874	5.60383	1.25453e-09	7.55729e-09
ANKRD1	3.87686	0.143805	1.27986e-09	7.70209e-09
CHRNA5	1.1592	2.09206	1.31946e-09	7.92167e-09
FCGR1B	1.60914	-0.540121	1.38172e-09	8.27089e-09
CHDH	1.19959	5.45534	1.39443e-09	8.34363e-09
AGBL2	1.35794	0.927268	1.46342e-09	8.73586e-09
CCL3	1.91823	2.26165	1.51833e-09	9.04546e-09
MORC4	1.05354	5.11906	1.52432e-09	9.07601e-09
MMP7	3.44201	6.8846	1.55197e-09	9.22738e-09
IL13RA2	2.60552	0.473386	1.55589e-09	9.24761e-09
ZNF280A	4.55642	-1.74122	1.60335e-09	9.51383e-09
SLC1A5	1.24309	7.23611	1.71341e-09	1.01398e-08
WNT8B	2.13732	-1.53033	1.72799e-09	1.02126e-08
ZNF724	1.44074	1.68575	1.73258e-09	1.02363e-08
PAFAH1B3	1.02175	4.9298	1.77419e-09	1.04648e-08
LRGUK	1.61598	-0.39102	1.78254e-09	1.05094e-08
PSRC1	1.12034	3.08726	1.84123e-09	1.08279e-08
CLCN4	1.61296	3.98935	1.93834e-09	1.1369e-08
MYOM3	2.57508	3.19432	2.05322e-09	1.2023e-08
M1AP	2.19487	1.49616	2.08086e-09	1.21808e-08
LAMP3	1.55327	4.35259	2.14551e-09	1.25305e-08
TEX19	5.02989	-1.14651	2.17763e-09	1.27014e-08
CBWD6	1.05634	1.26636	2.22014e-09	1.29324e-08
KNG1	3.46525	-0.887966	2.3153e-09	1.34515e-08
MNX1	1.38985	3.17224	2.48008e-09	1.43427e-08
EPYC	4.35209	0.155068	2.48076e-09	1.43427e-08
TRIM71	4.84151	0.744921	2.51564e-09	1.45255e-08
DLX4	2.54831	1.0826	2.56168e-09	1.47865e-08
IGFL2	3.16276	1.08255	2.66741e-09	1.53869e-08
TNNC1	2.42146	1.74668	2.71459e-09	1.56489e-08
PTPRO	2.63057	3.2928	2.76113e-09	1.59004e-08
TBX4	3.95791	0.514489	2.76899e-09	1.59367e-08
CALB1	5.1038	4.12063	2.78473e-09	1.60221e-08
SATB2	1.51363	3.77446	2.7943e-09	1.60616e-08
LCN12	2.36159	1.3299	2.88365e-09	1.65592e-08
FKBP10	2.09148	7.08482	2.94652e-09	1.69038e-08
ZMYND15	1.15584	2.8061	3.03024e-09	1.73618e-08
TFRC	1.19048	7.8213	3.11428e-09	1.78203e-08
CSMD2	1.59781	2.00064	3.1211e-09	1.78536e-08
MSH5-SAPCD1	1.33726	-0.479175	3.14894e-09	1.80071e-08
SAMD12	1.0541	5.00222	3.41035e-09	1.94458e-08
PRSS33	3.69152	1.55848	3.48805e-09	1.9838e-08
HTR2C	6.11663	-0.839537	3.57083e-09	2.02959e-08
GPC2	1.74368	0.133648	3.61956e-09	2.05466e-08
ZNF888	1.17376	0.467064	3.64014e-09	2.06569e-08
IGFBP3	1.30365	7.87008	3.7785e-09	2.13875e-08
DNASE1L2	1.42057	-0.602335	3.79938e-09	2.14989e-08
PNMA5	6.44581	2.62937	3.95573e-09	2.2348e-08
DNAH17	1.08107	1.68761	4.00637e-09	2.26055e-08
NETO2	1.73225	3.65929	4.40749e-09	2.47355e-08
COL27A1	1.34882	5.66048	4.44141e-09	2.49102e-08
APOE	1.83358	8.11923	4.45392e-09	2.49725e-08
ALKAL1	2.14907	0.805754	4.72086e-09	2.63779e-08
PRR5L	1.23273	3.69708	4.76405e-09	2.66025e-08
PRDM12	1.63955	-1.96943	4.81429e-09	2.68746e-08
TLR2	1.17176	3.61998	4.82147e-09	2.69063e-08
IGFL4	3.14504	-0.0577186	4.87993e-09	2.72155e-08
LRRN4	2.42264	0.821385	5.01888e-09	2.79292e-08
C12orf75	1.36003	6.62713	5.05283e-09	2.80953e-08
CLDN9	2.84713	1.24837	5.06152e-09	2.81313e-08
CGB5	7.34667	0.453853	5.10153e-09	2.83449e-08
CLDN2	3.08268	6.56866	5.12956e-09	2.84917e-08
PTK7	1.4837	6.31727	5.23148e-09	2.90036e-08
ASCL2	2.67443	5.2501	5.24472e-09	2.90679e-08
LHX2	1.93911	-0.954105	5.26529e-09	2.91728e-08
LILRB4	1.54487	4.18944	5.35831e-09	2.96697e-08
C2CD4D	1.30183	1.72859	5.3893e-09	2.98321e-08
KAAG1	3.27016	-2.71875	5.467e-09	3.02528e-08
ADAM8	1.36815	5.1704	5.86179e-09	3.23426e-08
SPATA32	1.18238	-1.15119	5.8628e-09	3.23426e-08
GCM1	2.94285	-1.86541	5.88578e-09	3.24593e-08
NKD2	2.49433	3.36891	6.19276e-09	3.40363e-08
ZIC2	3.46043	2.89146	6.37328e-09	3.49637e-08
FAR2	1.24906	4.71374	6.52237e-09	3.57047e-08
PCSK9	2.19052	4.87689	6.78575e-09	3.7044e-08
PRSS21	3.43088	3.52143	6.81403e-09	3.71756e-08
FNDC11	1.71054	0.275697	6.9528e-09	3.78863e-08
CALHM3	3.85561	-0.419127	6.98293e-09	3.80272e-08
C5orf58	2.02063	-0.277093	7.30282e-09	3.97085e-08
GPR176	1.15076	3.29696	7.40603e-09	4.02206e-08
DOC2A	2.32958	0.746406	7.48913e-09	4.06595e-08
ARMC3	2.59274	-0.0436653	7.56312e-09	4.09897e-08
SLC22A11	3.94603	-0.133641	7.64111e-09	4.13837e-08
LCTL	1.31172	-1.2197	7.81403e-09	4.22304e-08
TNFRSF9	1.4221	2.40093	7.85827e-09	4.24437e-08
CPLX1	1.61598	3.43875	8.02551e-09	4.32421e-08
IL18BP	1.18372	4.71627	8.30708e-09	4.46843e-08
LINGO1	1.62253	3.27255	8.39977e-09	4.51086e-08
SIX3	3.79287	0.578643	8.45308e-09	4.53812e-08
CDH3	1.84982	5.69666	8.46e-09	4.53946e-08
LRRC69	1.24975	0.15323	9.04438e-09	4.84147e-08
GBP5	2.13127	5.30068	9.11301e-09	4.87624e-08
MUCL1	5.94972	0.665244	9.38891e-09	5.01333e-08
PIWIL4	1.17934	3.37605	9.9798e-09	5.3161e-08
NOTUM	5.25007	6.94696	1.01691e-08	5.40885e-08
KCNC3	1.46954	2.78018	1.04038e-08	5.5287e-08
COL5A1	1.35757	8.59897	1.05674e-08	5.6123e-08
ERMN	1.66866	0.159406	1.09534e-08	5.80174e-08
SPATA17	1.4789	0.619094	1.16e-08	6.11515e-08
FOXJ1	3.11979	3.56349	1.19256e-08	6.28307e-08
SHOX2	2.12784	0.502116	1.19849e-08	6.3087e-08
HSD3B7	1.0746	4.79177	1.20154e-08	6.32103e-08
LACTB2	1.14821	5.48456	1.25164e-08	6.56716e-08
SLC26A8	1.38091	-0.0705519	1.26739e-08	6.64197e-08
EN2	4.03703	0.969114	1.29787e-08	6.78971e-08
SLC28A3	2.05429	3.56992	1.31744e-08	6.884e-08
LYG1	1.38017	-0.217249	1.37139e-08	7.14286e-08
CYP2W1	3.55679	5.2355	1.39888e-08	7.27964e-08
SIX4	1.52169	2.74288	1.40141e-08	7.28856e-08
ADGRG1	1.09543	7.62965	1.4607e-08	7.57921e-08
FZD2	1.34166	3.37805	1.47086e-08	7.62526e-08
AQP2	5.16271	2.73536	1.55056e-08	8.02675e-08
LRRC46	1.07948	0.329738	1.55667e-08	8.05374e-08
CFAP251	1.46811	1.86646	1.65571e-08	8.53882e-08
SEZ6L2	1.34224	6.6432	1.67893e-08	8.64856e-08
ESCO2	1.18676	4.04786	1.72691e-08	8.88033e-08
CDH11	1.29329	6.4026	1.76946e-08	9.08604e-08
SYNGR4	3.20437	0.397479	1.84272e-08	9.44588e-08
MAT1A	3.41418	1.28943	1.86987e-08	9.574e-08
SAGE1	6.42927	0.373606	1.9005e-08	9.72246e-08
LEF1	1.19616	4.22793	1.90266e-08	9.7307e-08
FAM186A	1.54896	-0.572549	2.00686e-08	1.02313e-07
SRCIN1	1.82553	3.91925	2.00854e-08	1.0237e-07
PMFBP1	1.75488	1.15163	2.05741e-08	1.04681e-07
DNAH14	1.75349	2.40974	2.13085e-08	1.08263e-07
RTN4RL2	1.70376	2.70009	2.14101e-08	1.08717e-07
TBX15	1.80692	0.269553	2.22268e-08	1.12575e-07
FIBCD1	3.43205	3.06364	2.23813e-08	1.13325e-07
FGL1	5.8905	3.26744	2.26074e-08	1.14275e-07
C6orf15	7.09159	1.55029	2.26961e-08	1.14659e-07
GNGT1	4.16899	0.280084	2.27829e-08	1.15064e-07
FAM9C	5.45416	-0.0875911	2.31725e-08	1.16866e-07
LRRIQ4	1.85169	-0.291365	2.32528e-08	1.17238e-07
ADAMTS7	1.067	3.91674	2.36115e-08	1.18946e-07
STOML3	3.31459	-2.02561	2.38481e-08	1.20046e-07
SMTNL1	1.51228	-0.407495	2.38726e-08	1.20125e-07
MDFI	1.31132	4.67915	2.3906e-08	1.20259e-07
MSX2	1.70126	4.0111	2.3984e-08	1.20618e-07
SLAMF8	1.3619	4.15651	2.45037e-08	1.23127e-07
TMEM132A	1.13847	5.42546	2.46121e-08	1.23637e-07
IL4I1	1.43928	3.52417	2.46638e-08	1.23862e-07
ZNF525	1.17941	3.40821	2.53062e-08	1.27016e-07
STEAP1	1.27234	4.6368	2.59212e-08	1.29883e-07
ANOS1	1.48569	3.5957	2.59452e-08	1.2993e-07
METTL27	1.70251	2.49052	2.66588e-08	1.33316e-07
CXCL6	2.7596	3.05363	2.67054e-08	1.33512e-07
TSPEAR	2.19127	0.693324	2.72227e-08	1.35946e-07
DPF1	1.51157	0.494621	2.73129e-08	1.36358e-07
MFSD2B	1.06655	-0.441013	2.75873e-08	1.37612e-07
COCH	2.07965	2.70378	2.76293e-08	1.37744e-07
F2	3.84225	0.695511	2.77982e-08	1.38548e-07
DNAH3	1.45422	1.52556	2.79956e-08	1.39492e-07
TNFRSF25	1.26857	3.75436	2.83486e-08	1.41054e-07
DUSP9	3.71989	1.0354	2.87499e-08	1.42931e-07
ACOD1	2.84166	-2.62871	2.95384e-08	1.46606e-07
COL12A1	1.4025	8.20328	3.02994e-08	1.50048e-07
LRRC15	2.11153	4.04427	3.07372e-08	1.52047e-07
DRICH1	1.58062	-1.54165	3.08719e-08	1.52629e-07
RASGEF1A	1.75162	2.92049	3.1169e-08	1.53969e-07
TNFSF4	1.30318	2.23277	3.15821e-08	1.55837e-07
PLEKHD1	2.15036	-0.133417	3.32717e-08	1.63902e-07
TMEM74B	1.72719	2.62811	3.38972e-08	1.66706e-07
ALB	7.16115	7.01523	3.43016e-08	1.68509e-07
DRAXIN	1.64207	0.112565	3.50429e-08	1.72056e-07
NRCAM	2.09881	3.95718	3.75913e-08	1.84111e-07
TMEM270	2.33576	-1.83697	4.0907e-08	1.99528e-07
MAP3K21	1.02238	4.90736	4.10087e-08	1.99969e-07
MESP2	2.16551	0.0580111	4.11861e-08	2.00779e-07
SLCO1B3	4.41456	1.27657	4.21299e-08	2.051e-07
PAX2	3.77832	-0.990334	4.29551e-08	2.08889e-07
MIOX	2.78677	0.138248	4.33772e-08	2.10826e-07
ASB4	4.90029	2.50547	4.41608e-08	2.14284e-07
H2BC18	1.27245	1.15819	4.50087e-08	2.17983e-07
IFNL2	3.55663	-3.15011	4.51851e-08	2.18777e-07
CYP17A1	4.49525	2.901	4.67972e-08	2.26337e-07
POU5F1B	2.16191	0.410152	4.82143e-08	2.32685e-07
ZNF716	4.53488	-1.24632	4.91368e-08	2.36945e-07
DLX6	3.33321	0.823679	5.03901e-08	2.42857e-07
DNAH5	1.79083	2.1365	5.11112e-08	2.46e-07
CD177	3.84177	4.84535	5.19869e-08	2.49877e-07
PTPRU	1.51096	5.66629	5.33917e-08	2.56283e-07
TTLL2	2.09599	-0.627676	5.53146e-08	2.65013e-07
IQANK1	1.33359	5.32051	5.57902e-08	2.67005e-07
SMC1B	2.12652	0.417935	5.7413e-08	2.74255e-07
MMP12	2.44314	5.85084	5.85407e-08	2.79492e-07
GRB7	2.28819	6.99198	5.96427e-08	2.84372e-07
OSMR	1.10185	6.48918	6.09864e-08	2.90313e-07
EPOP	1.41537	3.46292	6.11031e-08	2.90791e-07
MAGEA4	9.86794	4.03879	6.14081e-08	2.92164e-07
HNF1B	1.55223	5.16497	6.19226e-08	2.94376e-07
STK32C	1.07795	3.40933	6.29487e-08	2.98935e-07
DCAF4L1	1.55766	-1.12459	6.31589e-08	2.99853e-07
CPT1B	1.09885	1.06845	6.52483e-08	3.09279e-07
UCN	1.18321	-0.466267	6.54712e-08	3.10252e-07
ARHGEF39	1.0424	3.92401	6.58227e-08	3.11835e-07
PAX8	1.32909	3.50123	6.82361e-08	3.22839e-07
GFY	4.48581	-0.957525	7.03893e-08	3.32496e-07
AGT	2.19657	6.12464	7.09977e-08	3.35193e-07
POMK	1.01635	3.20441	7.12681e-08	3.3638e-07
TMPRSS5	2.23845	1.0274	7.13953e-08	3.36891e-07
LRRC36	1.70557	0.244652	7.15387e-08	3.37478e-07
TAFA5	1.50904	2.84201	7.5027e-08	3.53186e-07
CHST13	2.49979	2.39344	7.55707e-08	3.55464e-07
PODNL1	1.37297	2.93166	7.71984e-08	3.62928e-07
GPR158	2.20355	2.18745	7.89029e-08	3.70063e-07
KREMEN2	1.81176	1.14549	7.94376e-08	3.72368e-07
CLPSL2	3.71201	-2.6704	8.17719e-08	3.82511e-07
HS3ST2	1.87724	1.61579	8.55539e-08	3.9905e-07
VCX	5.80893	-0.815025	8.56102e-08	3.99208e-07
SSC4D	1.53968	0.71366	8.94502e-08	4.15808e-07
NHS	1.14901	4.68366	9.11651e-08	4.23448e-07
UPK3A	3.65008	1.74887	9.11987e-08	4.23494e-07
BATF2	1.47512	4.61471	9.18662e-08	4.26149e-07
FOXRED2	1.12267	5.91539	9.30138e-08	4.31136e-07
PAH	4.04097	1.49201	9.38264e-08	4.34337e-07
MCEMP1	2.0324	0.285132	9.44253e-08	4.36883e-07
SLC45A2	2.80962	-1.68376	9.93986e-08	4.58345e-07
OBP2B	6.42598	0.332793	9.99051e-08	4.60525e-07
GINS2	1.17094	4.01836	1.00865e-07	4.64626e-07
DLL3	3.335	0.660551	1.03774e-07	4.7741e-07
CACNA1E	2.57457	2.15758	1.05834e-07	4.86384e-07
MACC1	1.24594	6.31881	1.08035e-07	4.9573e-07
CLDN16	1.8009	0.0747545	1.11013e-07	5.09136e-07
FAM24B	1.22597	0.627172	1.16953e-07	5.34724e-07
CTCFL	4.61752	1.51501	1.17077e-07	5.35153e-07
CCDC73	1.46502	-0.3967	1.17645e-07	5.37337e-07
CD300LF	1.28163	1.8998	1.20756e-07	5.50979e-07
H2BC15	1.06773	1.35614	1.22262e-07	5.57425e-07
ADGRE2	1.21578	3.35593	1.23005e-07	5.60526e-07
MYLK2	1.21542	-1.52358	1.26218e-07	5.74136e-07
DRGX	3.42514	0.00956662	1.27898e-07	5.81031e-07
HK3	1.3099	1.88376	1.29388e-07	5.87207e-07
SPDYE5	1.03816	0.732004	1.30441e-07	5.91683e-07
RCN3	1.11869	5.32991	1.31049e-07	5.93988e-07
SRMS	1.71337	2.33069	1.31291e-07	5.94932e-07
FOXP3	1.16558	2.91106	1.43015e-07	6.44779e-07
H2AC17	1.43424	-1.01812	1.43962e-07	6.4872e-07
IMPG1	1.21133	-0.833821	1.4875e-07	6.68775e-07
RNASE2	2.38283	1.23988	1.51573e-07	6.80605e-07
HHIPL2	2.23281	-1.43454	1.51765e-07	6.81297e-07
APOBEC3B	1.47237	3.23132	1.52035e-07	6.82339e-07
KCNG3	2.21564	-0.787886	1.52973e-07	6.86373e-07
SAA2	3.2998	3.84493	1.57504e-07	7.05602e-07
TRIM72	2.7725	1.22633	1.5773e-07	7.0612e-07
KRT7	2.51125	7.30859	1.64242e-07	7.33727e-07
CLDN12	1.0284	6.30452	1.64268e-07	7.33727e-07
NXPH4	2.44646	2.69866	1.65993e-07	7.4106e-07
MPO	4.08326	1.85795	1.6759e-07	7.48002e-07
LHX9	3.46924	-1.67798	1.71241e-07	7.63343e-07
IFNL3	3.88834	-3.26033	1.72847e-07	7.69538e-07
SLC16A8	1.27284	0.251911	1.7303e-07	7.70162e-07
ITGA2	1.11515	6.61106	1.73686e-07	7.72695e-07
ANKRD33	3.73381	-1.49493	1.75486e-07	7.80507e-07
MAGEA2	5.07884	-2.98327	1.771e-07	7.87293e-07
HAMP	1.76575	0.0820581	1.78103e-07	7.9116e-07
TNFSF15	1.12349	4.47845	1.99255e-07	8.81601e-07
MAGEA8	4.44716	-0.405129	2.00801e-07	8.88002e-07
STPG3	1.67848	-1.52448	2.03169e-07	8.98252e-07
COL5A3	1.10414	4.93046	2.03839e-07	9.00763e-07
NR6A1	1.08744	2.81303	2.04288e-07	9.02526e-07
SLC6A3	3.55456	0.0985886	2.10457e-07	9.2794e-07
CXorf65	1.49775	-0.680631	2.13429e-07	9.40343e-07
EPSTI1	1.14866	5.61872	2.18922e-07	9.63117e-07
IL17C	2.75479	0.512606	2.20142e-07	9.68006e-07
CFAP61	1.51797	-1.17545	2.21363e-07	9.72701e-07
LHX1	3.94412	-0.405629	2.21374e-07	9.72701e-07
CDSN	2.11273	-2.54267	2.24849e-07	9.87486e-07
KCNMB3	1.23871	0.945159	2.27383e-07	9.97628e-07
ERVW-1	2.41275	0.156461	2.28531e-07	1.00192e-06
ZNF114	2.01378	0.335044	2.35857e-07	1.03252e-06
CLDN14	1.57557	-0.432406	2.36343e-07	1.03439e-06
IFI6	1.53705	8.24701	2.36463e-07	1.03467e-06
COL8A1	1.60181	6.2313	2.42771e-07	1.06016e-06
SLC6A14	2.30855	5.65361	2.48671e-07	1.08462e-06
F5	2.13505	5.7831	2.49404e-07	1.08755e-06
SLC9C1	1.31595	-0.502225	2.50111e-07	1.08957e-06
TRPM8	2.53543	-1.03948	2.52267e-07	1.09815e-06
GCNT7	1.03567	-1.01542	2.57453e-07	1.1199e-06
PPM1N	1.27877	2.32602	2.59459e-07	1.12753e-06
MAGEA10	7.1984	1.2823	2.62514e-07	1.13954e-06
INSYN2B	1.5917	-1.55872	2.66094e-07	1.15383e-06
AKAP4	3.96196	-2.58659	2.67595e-07	1.15921e-06
RP11-468E2.4	1.00461	0.537863	2.67943e-07	1.16043e-06
CPN1	4.97666	-0.820714	2.6902e-07	1.16425e-06
C2orf50	1.49487	-1.04916	2.69215e-07	1.16453e-06
PTTG1	1.03031	5.03576	2.70971e-07	1.17175e-06
SLCO1B1	3.85944	-2.05049	2.77262e-07	1.19643e-06
OBP2A	3.8983	-2.82896	2.84325e-07	1.22572e-06
GJB7	2.7799	-0.425155	2.90927e-07	1.25146e-06
WARS1	1.45335	8.39646	2.91704e-07	1.25419e-06
TMSB15A	1.56721	-1.16268	2.93617e-07	1.26151e-06
SPON2	1.02792	6.24567	3.0347e-07	1.30039e-06
CCNI2	1.24901	3.00888	3.15189e-07	1.3464e-06
NXF3	2.9059	1.92159	3.28742e-07	1.40126e-06
MDM2	1.01471	6.69431	3.48001e-07	1.4777e-06
CHRNA6	1.58395	-1.93508	3.48468e-07	1.4793e-06
ARFGEF3	1.00516	6.46232	3.71883e-07	1.57049e-06
PRSS56	6.17288	0.324654	3.79631e-07	1.6017e-06
INHA	3.60437	1.15282	3.95296e-07	1.66582e-06
ZNF711	1.01471	3.54734	3.96866e-07	1.67085e-06
LINC00514	1.5997	-1.57821	3.97443e-07	1.67249e-06
SNORC	1.76833	3.28198	3.98734e-07	1.67753e-06
POU5F1	1.41814	2.1112	4.0031e-07	1.68376e-06
MAGEA1	7.79359	1.71379	4.02604e-07	1.69301e-06
PLA1A	1.47602	3.09143	4.11082e-07	1.72621e-06
E2F8	1.0344	4.2788	4.20822e-07	1.76379e-06
RANBP17	1.45785	2.16192	4.39502e-07	1.83603e-06
VWA5B1	3.16434	0.381184	4.56296e-07	1.90262e-06
ASPHD1	1.57215	4.11146	4.70689e-07	1.95805e-06
CTD-2116N17.1	1.06093	-2.12036	4.72482e-07	1.96459e-06
CA6	4.67705	0.353404	4.74593e-07	1.97291e-06
IGSF6	1.06034	3.96636	4.8553e-07	2.01555e-06
KRT23	3.3591	5.16691	5.07372e-07	2.09937e-06
AIFM3	1.38026	0.989181	5.51369e-07	2.26983e-06
RARRES1	1.70215	5.26369	5.77334e-07	2.3696e-06
RIBC2	1.42483	1.12141	5.80917e-07	2.38375e-06
AFP	6.8335	5.01841	5.93432e-07	2.43287e-06
H2BC17	1.63017	-0.919797	6.02638e-07	2.46663e-06
PKD1L1	1.09284	0.810383	6.05666e-07	2.47846e-06
TYMP	1.11702	6.89759	6.18447e-07	2.5296e-06
MYBPH	3.71714	-0.92763	6.46894e-07	2.63747e-06
WT1	2.79741	0.136328	6.58842e-07	2.68557e-06
FOXD4	1.44699	-0.805301	6.60665e-07	2.69239e-06
SENP3-EIF4A1	1.39768	-2.13901	6.67483e-07	2.71831e-06
PLPPR4	1.41977	2.42341	6.78691e-07	2.76206e-06
IFITM10	1.07982	2.77719	6.80418e-07	2.76719e-06
PSAT1	1.26254	5.42677	6.86648e-07	2.78871e-06
OSM	1.77635	2.06433	6.92581e-07	2.81152e-06
RSPH10B	1.46986	-2.64224	6.9497e-07	2.81934e-06
BPIFA2	4.09003	0.144432	7.04187e-07	2.85408e-06
CNGB3	1.91771	-1.06763	7.17371e-07	2.90355e-06
MANEAL	1.20096	4.24666	7.17739e-07	2.90438e-06
MAGEC1	9.03786	1.72591	7.24051e-07	2.92597e-06
KCNS1	2.27392	0.253731	7.27394e-07	2.93849e-06
BCAT1	1.60346	5.0231	7.73623e-07	3.1116e-06
OAS2	1.13103	6.90548	7.7554e-07	3.11844e-06
TLCD1	1.07134	3.84389	7.8281e-07	3.14413e-06
DCDC2	2.36556	2.63377	8.16091e-07	3.27042e-06
HSD17B3	1.62114	-0.89312	8.35416e-07	3.34335e-06
CACNA1F	1.29392	0.181921	8.40629e-07	3.3627e-06
BEST3	3.13643	-0.434077	8.57703e-07	3.42639e-06
RNF43	1.46293	6.07648	8.65171e-07	3.4539e-06
TNFAIP2	1.16825	7.05928	9.18052e-07	3.64377e-06
LRRC9	1.96297	-2.21189	9.19164e-07	3.64738e-06
PROX1	2.19382	4.65728	9.20832e-07	3.65318e-06
TAS2R5	1.08756	-1.25193	9.28857e-07	3.68338e-06
CFHR4	3.83503	-2.67965	9.33831e-07	3.70063e-06
CCL18	2.01354	5.24069	9.34561e-07	3.7027e-06
TRIM46	1.10647	1.43313	9.4231e-07	3.73257e-06
ALG1L2	1.05305	-0.73325	9.44684e-07	3.74114e-06
MUC12	2.7155	4.84837	9.60281e-07	3.80122e-06
GBX2	3.19635	-1.44746	9.78505e-07	3.86992e-06
LA16c-431H6.6	1.12195	-0.572611	9.84037e-07	3.88834e-06
PAGE1	5.21462	-0.1402	9.92044e-07	3.91651e-06
DNAH12	1.64457	0.253079	9.95637e-07	3.92982e-06
HP	3.30043	1.83003	1.02835e-06	4.04816e-06
CNTNAP2	2.01186	4.24659	1.02917e-06	4.05041e-06
HEYL	1.17053	4.9796	1.03603e-06	4.07481e-06
RTN4R	1.07161	3.40615	1.04643e-06	4.11298e-06
TLX1	2.31802	2.05643	1.05938e-06	4.15928e-06
PROZ	1.72394	-1.41645	1.06834e-06	4.19264e-06
FGF20	3.92463	0.233686	1.07049e-06	4.20014e-06
LRP2	3.1291	1.18087	1.07077e-06	4.2003e-06
EPHX4	1.51681	1.35113	1.07992e-06	4.23435e-06
TAS2R4	1.1375	-0.893207	1.10902e-06	4.34081e-06
MAMDC4	1.30086	3.59634	1.11238e-06	4.35197e-06
MMP9	1.51794	5.48516	1.11967e-06	4.37768e-06
C5orf46	2.73982	-0.708423	1.14188e-06	4.45863e-06
ATP6V0D2	1.66444	0.817728	1.15183e-06	4.49159e-06
NEURL3	1.94205	2.05747	1.18267e-06	4.60378e-06
FOXL1	1.20763	2.61208	1.21098e-06	4.70678e-06
SH2D4B	1.70871	-2.36767	1.23417e-06	4.79168e-06
MS4A14	1.08255	0.955666	1.30219e-06	5.04148e-06
UCN2	2.01125	-0.659128	1.32664e-06	5.13282e-06
IFITM1	1.22764	7.24945	1.34447e-06	5.19728e-06
CCDC168	1.65075	-1.86251	1.38057e-06	5.3322e-06
ARSL	1.51964	4.53441	1.39473e-06	5.38455e-06
HTR1F	1.33948	-2.15741	1.40699e-06	5.4307e-06
PLEKHS1	1.70637	5.54427	1.40751e-06	5.43153e-06
SLC4A11	1.48959	4.41409	1.41096e-06	5.44369e-06
IGFL3	3.15272	-2.71249	1.41136e-06	5.44404e-06
WDR93	1.36912	-0.569277	1.42905e-06	5.50274e-06
KCNH8	1.79118	1.87469	1.44161e-06	5.54989e-06
H2BU1	1.50213	0.0290204	1.4712e-06	5.65161e-06
PGBD5	1.78462	2.60676	1.5114e-06	5.79352e-06
MYH4	3.40121	-1.57606	1.51979e-06	5.82321e-06
ICAM1	1.01664	6.32451	1.62859e-06	6.20137e-06
INHBE	1.3183	-0.893298	1.63838e-06	6.23474e-06
MAGEA11	5.77746	0.480533	1.71581e-06	6.50846e-06
CCDC166	2.99422	-3.13713	1.74634e-06	6.6158e-06
IL2RA	1.19029	2.96166	1.7552e-06	6.64512e-06
RUFY4	1.54394	-0.33199	1.80777e-06	6.84127e-06
TRABD2A	1.59014	4.67431	1.80851e-06	6.84261e-06
GLIS3	1.21158	4.25042	1.84565e-06	6.97424e-06
CPB2	2.61173	-1.85494	1.88034e-06	7.09931e-06
KLK4	3.63668	-0.0651695	1.88379e-06	7.11081e-06
HOXD10	3.38843	0.626286	1.95266e-06	7.35208e-06
RTKN2	1.06668	3.66265	1.95367e-06	7.35278e-06
KRT18	1.04575	9.7787	1.96498e-06	7.39297e-06
AC005281.1	2.25764	-2.46386	1.96518e-06	7.39297e-06
GBP4	1.45977	6.86635	1.97391e-06	7.41797e-06
PON1	2.78022	-0.0651218	1.99443e-06	7.48721e-06
SUN3	2.60399	-1.54059	2.00249e-06	7.51429e-06
SYCE3	1.52621	-1.79281	2.09704e-06	7.8542e-06
CD84	1.1151	4.50147	2.0983e-06	7.85728e-06
VTN	3.3641	5.16435	2.14401e-06	8.01665e-06
FSCN1	1.16805	6.67166	2.15002e-06	8.0374e-06
SERPINA10	3.41955	0.88189	2.15511e-06	8.05307e-06
AHSG	4.97627	1.45022	2.18002e-06	8.13932e-06
CAPN12	1.39683	2.71467	2.204e-06	8.21334e-06
SAA4	2.95425	-1.15053	2.24038e-06	8.34194e-06
IGF2	2.8459	9.07371	2.29835e-06	8.54887e-06
FAM9A	4.6487	-3.7747	2.30097e-06	8.55683e-06
TCAP	1.68612	0.953701	2.37903e-06	8.83604e-06
LRATD2	1.07811	6.67253	2.38884e-06	8.86879e-06
FGF3	6.17364	0.663167	2.48167e-06	9.19424e-06
VMO1	1.53295	1.94722	2.48639e-06	9.20793e-06
WDR97	1.3113	0.813532	2.50834e-06	9.27764e-06
CCL3L1	1.68795	1.73334	2.513e-06	9.29294e-06
CTAG2	8.7111	1.78211	2.5146e-06	9.2969e-06
KCTD19	1.72182	-0.7009	2.57562e-06	9.51461e-06
GRIN3B	1.82304	0.0360336	2.60795e-06	9.62807e-06
CD200R1L	2.60165	-3.02275	2.61104e-06	9.63747e-06
SFTPB	3.27705	1.66162	2.61671e-06	9.65441e-06
S100A5	1.22795	-0.534125	2.64811e-06	9.76622e-06
FPR3	1.13459	4.69382	2.69044e-06	9.90795e-06
MCIDAS	1.33429	0.912247	2.75073e-06	1.01174e-05
IFNG	1.95537	-0.209192	2.83264e-06	1.04037e-05
PTH2R	2.91867	0.374385	2.86229e-06	1.05061e-05
PPP1R27	1.93898	-2.1132	2.89719e-06	1.06254e-05
ABCA13	1.88229	2.02506	2.91649e-06	1.06918e-05
IZUMO2	2.32309	-1.90017	2.92266e-06	1.07122e-05
FNDC7	2.42729	-3.38273	3.01527e-06	1.1029e-05
B3GNT4	1.12238	0.518732	3.05102e-06	1.11483e-05
POU6F2	2.84976	1.45159	3.09553e-06	1.1304e-05
CCL20	2.06037	6.04014	3.18903e-06	1.16202e-05
TMEM145	1.70857	0.535118	3.2024e-06	1.16631e-05
HPX	1.82447	-0.00196284	3.2316e-06	1.17599e-05
PKDCC	1.13817	6.23655	3.23258e-06	1.1761e-05
ADAMTSL2	1.13413	3.6486	3.25539e-06	1.18343e-05
RFX4	2.44526	-1.50233	3.34581e-06	1.21136e-05
RP11-444E17.6	1.25277	-1.9982	3.37745e-06	1.22182e-05
OTOG	2.26706	-1.55131	3.42536e-06	1.23764e-05
KRT81	2.8294	1.18501	3.43861e-06	1.24218e-05
CYP24A1	3.25865	1.60206	3.46538e-06	1.25014e-05
SBK1	1.59751	3.23543	3.46555e-06	1.25014e-05
CT55	4.3658	-1.87732	3.47779e-06	1.2543e-05
PPEF1	1.19315	-0.801572	3.52777e-06	1.2713e-05
HOXD12	3.28837	-3.27287	3.64827e-06	1.31101e-05
TNFSF9	1.78721	3.1128	3.69579e-06	1.32594e-05
CCN6	1.7671	1.71305	3.71248e-06	1.33113e-05
PPBP	3.10737	1.02938	3.77568e-06	1.35161e-05
COL9A1	1.7268	2.53644	3.82787e-06	1.36919e-05
VGLL1	3.33028	1.93309	3.83157e-06	1.37024e-05
SLC35D3	2.81519	1.01208	3.93762e-06	1.40563e-05
TRIM17	1.07742	1.06912	3.94005e-06	1.40621e-05
ASCL5	1.67126	-0.938573	3.94982e-06	1.40914e-05
IL27	1.38357	-2.1299	3.95155e-06	1.40947e-05
GJB4	1.89221	1.93967	3.96989e-06	1.41573e-05
APOH	3.59375	2.44123	3.98952e-06	1.42159e-05
ASGR1	1.55118	1.54169	4.31043e-06	1.5283e-05
COL26A1	2.39806	-0.0215081	4.37379e-06	1.54922e-05
HEATR9	1.41103	-1.8773	4.39122e-06	1.55478e-05
BOLL	1.90645	-1.5233	4.43555e-06	1.56999e-05
DNAH6	1.2197	1.61443	4.43595e-06	1.56999e-05
HNF1A	1.05202	4.40422	4.50049e-06	1.59093e-05
GDPD4	1.60404	-1.87441	4.52257e-06	1.59779e-05
SLCO4A1	1.16333	5.54417	4.54629e-06	1.60521e-05
EGFL6	1.34545	2.25321	4.55018e-06	1.60627e-05
EMX1	2.26546	2.06429	4.56147e-06	1.60962e-05
SLC6A7	2.12892	0.186578	4.57126e-06	1.61275e-05
RIPPLY1	1.842	-2.89878	4.71572e-06	1.66207e-05
FMO1	1.36546	1.8146	4.76139e-06	1.67684e-05
SLC22A16	1.90954	-2.10799	4.83206e-06	1.69938e-05
KLHL31	1.05906	0.197763	4.9163e-06	1.72764e-05
ARL9	1.28939	0.628657	4.97441e-06	1.74599e-05
SLC13A5	2.74717	1.62327	5.11561e-06	1.79202e-05
VAX1	3.34558	-2.53466	5.15274e-06	1.80361e-05
CCL26	2.25618	1.35245	5.16091e-06	1.80611e-05
DLK1	6.30596	5.74681	5.21258e-06	1.8228e-05
CHST4	2.38615	1.99173	5.22462e-06	1.82626e-05
CFAP52	1.12956	-1.28889	5.29572e-06	1.84676e-05
ASGR2	2.32246	0.891499	5.44166e-06	1.89617e-05
SYT13	1.80255	5.88275	5.46629e-06	1.90438e-05
PLAC1	2.21019	-0.819851	5.53243e-06	1.92479e-05
ASIP	1.03615	-1.27508	5.5417e-06	1.92764e-05
MSH4	1.64712	-1.34253	5.5858e-06	1.94108e-05
C4orf48	1.18077	3.63189	5.77624e-06	2.00257e-05
RGPD2	1.35764	-0.348907	5.78977e-06	2.00648e-05
ULBP3	1.17771	1.07162	5.80731e-06	2.01178e-05
CEL	4.12098	7.3201	5.92466e-06	2.04924e-05
PRR20G	5.36151	-0.702136	6.11687e-06	2.11081e-05
ALOX15	2.41959	1.23874	6.13878e-06	2.11796e-05
LMX1B	2.28041	1.37031	6.17341e-06	2.12908e-05
IGFN1	2.50283	0.525321	6.17868e-06	2.13048e-05
SPATC1	1.00887	-0.821667	6.3056e-06	2.17341e-05
RPGRIP1	1.18867	-0.211278	6.33969e-06	2.18389e-05
ADGRD2	1.97327	-1.83005	6.3436e-06	2.18481e-05
EFCAB5	1.12787	-0.387929	6.42864e-06	2.21215e-05
ERVMER34-1	1.79343	2.54328	6.60125e-06	2.26654e-05
CTD-3088G3.8	1.35131	1.20422	6.6558e-06	2.28483e-05
TFEC	1.10229	2.95069	6.69643e-06	2.29833e-05
SERPINA6	4.20051	2.40128	6.84061e-06	2.34375e-05
PROC	1.67237	2.14696	6.90311e-06	2.3638e-05
CCDC194	1.62788	-2.58641	6.9173e-06	2.3673e-05
CUZD1	1.55752	0.707401	7.02562e-06	2.40114e-05
ECEL1	1.89267	1.75374	7.07158e-06	2.41546e-05
SEPTIN14	3.34126	-1.34484	7.07998e-06	2.4174e-05
RNF113B	1.48228	-2.58011	7.08641e-06	2.41913e-05
EPHA10	1.02495	3.26319	7.12964e-06	2.43296e-05
RPL22L1	1.18677	5.91354	7.16572e-06	2.44386e-05
TTLL9	1.13417	-0.937319	7.2102e-06	2.45809e-05
LDHAL6B	1.0648	-1.3015	7.27227e-06	2.4783e-05
SYNDIG1	1.26279	2.25027	7.27514e-06	2.47881e-05
CEACAM8	1.78018	-1.2473	7.30658e-06	2.48857e-05
UTS2	2.06673	-0.16086	7.31211e-06	2.48997e-05
DKK2	1.49166	1.9605	7.37902e-06	2.51084e-05
CROCC2	2.10323	-1.02268	7.50948e-06	2.55231e-05
ISYNA1	1.11575	5.05674	7.54857e-06	2.5651e-05
PRR36	1.94598	3.17621	7.88632e-06	2.6707e-05
TREM1	1.47273	2.29599	7.96228e-06	2.69233e-05
POU3F2	2.58662	-1.25435	8.00743e-06	2.70709e-05
CHRM5	1.3934	-1.24338	8.14687e-06	2.75109e-05
ERBB2	1.80424	9.49942	8.29888e-06	2.79977e-05
L1TD1	1.77311	-0.723207	8.38568e-06	2.82798e-05
TPBGL	1.1524	0.927652	8.57137e-06	2.88708e-05
CALCR	1.77662	-1.40136	8.71056e-06	2.92978e-05
PODXL2	1.24371	5.57766	8.7744e-06	2.95014e-05
SOHLH1	5.40546	-0.705858	8.89541e-06	2.98801e-05
CRP	5.49747	0.831388	8.93393e-06	2.99868e-05
LIPC	1.88513	1.77305	8.94139e-06	3.00062e-05
KISS1R	2.10472	-0.304043	9.46622e-06	3.16186e-05
HSF2BP	1.04026	-0.676526	9.53659e-06	3.18297e-05
PCDHB8	1.73942	1.33058	9.55191e-06	3.18749e-05
CXCL3	1.49236	5.24904	9.56684e-06	3.19187e-05
HES6	1.13824	4.04421	9.62806e-06	3.20989e-05
KIAA1549L	1.66442	2.85032	9.67557e-06	3.22453e-05
TGM4	2.98475	-0.273581	9.85605e-06	3.28038e-05
KCNE3	1.21146	6.6165	9.89556e-06	3.29107e-05
SCRT1	2.81413	-1.05975	9.91112e-06	3.29563e-05
PRAC2	2.18071	-0.650967	1.00264e-05	3.33271e-05
TNFSF18	1.53363	-0.119686	1.01647e-05	3.37523e-05
DMP1	2.18906	-2.06499	1.03173e-05	3.42049e-05
CSTL1	2.10653	-2.22461	1.06464e-05	3.52303e-05
COL9A3	2.329	4.47698	1.06694e-05	3.52931e-05
GOLGA8A	1.09544	4.55623	1.09422e-05	3.61084e-05
HOXD11	4.5793	-0.845807	1.10218e-05	3.63575e-05
RP11-33O4.2	1.04295	-0.862346	1.11094e-05	3.6599e-05
AC068533.7	1.45362	-2.95087	1.11242e-05	3.66412e-05
ARID3A	1.24314	5.2081	1.12141e-05	3.691e-05
AMELX	2.10199	-2.73525	1.13239e-05	3.72575e-05
OTP	2.05094	-2.98725	1.14671e-05	3.77008e-05
H4C2	1.20284	-2.08334	1.15281e-05	3.78803e-05
ANK1	1.64143	3.55374	1.15775e-05	3.80289e-05
TTLL10	1.14554	-0.488401	1.17256e-05	3.84797e-05
CLEC2L	2.37879	0.556207	1.18761e-05	3.89449e-05
RTL1	4.28027	1.55765	1.22617e-05	4.01135e-05
IFI44	1.01533	4.81815	1.23996e-05	4.0493e-05
LIN28B	5.72498	0.463046	1.23998e-05	4.0493e-05
SCN8A	1.27062	2.39689	1.27055e-05	4.14131e-05
WNT11	2.31596	3.43425	1.29498e-05	4.21169e-05
FOXD4L1	1.19205	-1.97988	1.2998e-05	4.22661e-05
EGR4	1.8136	0.339604	1.32124e-05	4.29084e-05
QRSL1	1.48067	5.6674	1.3315e-05	4.32259e-05
SAA1	2.68904	5.82945	1.33884e-05	4.34404e-05
C9orf50	1.20537	-1.20135	1.36102e-05	4.41198e-05
OVOL3	1.26772	-2.3562	1.3698e-05	4.43964e-05
XKR7	3.22587	1.34711	1.38009e-05	4.46892e-05
MYBPHL	2.5145	-0.467949	1.41481e-05	4.57635e-05
ZP3	1.16533	2.23309	1.41691e-05	4.58231e-05
RDH16	1.44103	-0.0555626	1.43913e-05	4.64827e-05
COX7B2	5.80431	-0.711435	1.45498e-05	4.69436e-05
DCAF8L2	4.46587	-3.19748	1.4877e-05	4.79384e-05
FOXC1	1.12851	5.00487	1.51999e-05	4.89169e-05
DNAJC5B	1.26406	0.0794856	1.55134e-05	4.9845e-05
FBXO47	2.4662	-2.99768	1.56122e-05	5.01444e-05
CYP4F8	2.39986	-1.81552	1.578e-05	5.06467e-05
DSPP	2.69255	-3.08935	1.59782e-05	5.12273e-05
SEMG1	3.01349	1.28385	1.60195e-05	5.13505e-05
TCF23	2.11195	-0.341506	1.60768e-05	5.15065e-05
AKR1C8P	2.77307	-3.28405	1.61973e-05	5.18366e-05
TMSB15B	1.22454	-1.09628	1.6391e-05	5.24281e-05
DNASE2B	1.71818	-1.55147	1.64574e-05	5.26313e-05
MSX1	1.03899	2.8025	1.64822e-05	5.2701e-05
ITIH1	2.40737	-0.672434	1.67049e-05	5.33651e-05
PNPLA3	1.69431	0.707382	1.68934e-05	5.3919e-05
AIRE	2.1772	-0.828156	1.72285e-05	5.48608e-05
VRTN	2.13056	0.386388	1.80261e-05	5.72267e-05
CNBD2	1.16374	-0.756471	1.84523e-05	5.84443e-05
CYP26A1	1.8176	-2.32572	1.86006e-05	5.88721e-05
MIEN1	1.71215	7.4273	1.90422e-05	6.01628e-05
CXCL5	2.51754	7.46541	1.93207e-05	6.09673e-05
NAA11	4.97557	-0.698704	1.94852e-05	6.14427e-05
ADAMTS20	3.23309	-1.28753	2.00128e-05	6.30283e-05
IQCH	1.06983	1.39532	2.0408e-05	6.41594e-05
NXPH1	2.7776	-2.53185	2.0421e-05	6.41664e-05
CAMKV	2.48766	-0.154925	2.07072e-05	6.49969e-05
CD274	1.38328	3.28145	2.08874e-05	6.54816e-05
LAIR2	1.606	0.108032	2.09072e-05	6.55242e-05
UNC13A	1.72344	2.34752	2.09083e-05	6.55242e-05
METTL11B	2.37397	-3.1187	2.10856e-05	6.60333e-05
PCP2	1.23217	-1.33905	2.12453e-05	6.6475e-05
TRIM10	1.11512	1.34059	2.13163e-05	6.66505e-05
SYCP2L	1.72525	-0.637808	2.13697e-05	6.67899e-05
PNPLA5	3.05875	-3.72797	2.15956e-05	6.73817e-05
PPP1R1B	2.13146	7.97999	2.16074e-05	6.74069e-05
H2BC11	1.21868	1.68395	2.17882e-05	6.78874e-05
MEPE	2.81981	-3.82716	2.24285e-05	6.97483e-05
TEX11	2.10744	0.825025	2.25925e-05	7.02092e-05
RAB6D	1.17729	-1.32876	2.26764e-05	7.04456e-05
EZHIP	5.18765	1.45915	2.35846e-05	7.3114e-05
TENT5D	2.65217	-3.02834	2.39443e-05	7.41273e-05
SLC30A2	2.17374	0.698404	2.39448e-05	7.41273e-05
MYH7B	1.34728	2.35619	2.40375e-05	7.44014e-05
IFI44L	1.31196	5.49431	2.42523e-05	7.50402e-05
PBOV1	1.44839	-2.67441	2.44567e-05	7.56596e-05
SYCP2	1.47188	2.27961	2.46577e-05	7.6215e-05
MYBPC1	3.13282	3.78119	2.4724e-05	7.63935e-05
XKR5	1.33697	-2.31885	2.49024e-05	7.69048e-05
C11orf16	1.29345	-2.13549	2.52654e-05	7.79043e-05
BPIFA1	6.16696	0.592775	2.53288e-05	7.80592e-05
RNASE10	1.7887	-2.96217	2.54087e-05	7.82782e-05
H2BW1	4.73081	-3.13826	2.57666e-05	7.92848e-05
THPO	2.09945	0.269287	2.58058e-05	7.9378e-05
AQP9	1.50827	2.90405	2.58669e-05	7.95387e-05
KRTAP3-1	6.78437	0.875366	2.59234e-05	7.96709e-05
LHFPL3	2.11524	0.553692	2.59707e-05	7.98027e-05
POTEH	3.90726	-3.77594	2.68143e-05	8.22671e-05
MAGEC2	7.67647	1.87554	2.68502e-05	8.23488e-05
TRIM31	1.3006	6.03066	2.70273e-05	8.2835e-05
ISG15	1.06007	6.19287	2.77008e-05	8.47533e-05
SLC22A1	1.2493	-0.770063	2.77099e-05	8.47667e-05
RIPPLY3	2.05617	0.568561	2.77574e-05	8.4883e-05
TAF7L	1.86314	-1.3336	2.77948e-05	8.49826e-05
SEC14L4	2.06251	1.37232	2.78055e-05	8.50008e-05
VCX3B	5.40758	-1.48533	2.78131e-05	8.50095e-05
PKHD1	1.77855	1.71701	2.80663e-05	8.57391e-05
KCNH4	1.01057	-0.0615364	2.82409e-05	8.61988e-05
CFHR3	2.12389	-1.83393	2.88e-05	8.77998e-05
DLX2	2.78893	0.329616	2.9283e-05	8.91958e-05
TFAP2E	1.06431	0.660252	2.93771e-05	8.94366e-05
SSX1	5.89241	0.737778	2.93863e-05	8.94493e-05
DRD1	1.98175	1.00988	2.96287e-05	9.00795e-05
CFAP74	1.66931	0.0277813	2.96707e-05	9.01766e-05
INHBB	1.50349	4.02246	3.07549e-05	9.3217e-05
VCX3A	6.80518	-0.533049	3.08314e-05	9.33536e-05
ELOVL2	1.66905	1.19543	3.10537e-05	9.3977e-05
RP11-295K3.1	1.07255	-0.431734	3.13065e-05	9.46635e-05
BEST2	2.80488	-0.101024	3.1772e-05	9.59572e-05
TMEM269	1.36986	-2.96053	3.21781e-05	9.71176e-05
ADAM32	1.03201	-0.0862844	3.22021e-05	9.71737e-05
KRTAP5-4	1.95605	-2.30053	3.22814e-05	9.73512e-05
PLG	2.21099	-2.74841	3.2467e-05	9.78902e-05
KRTAP5-10	1.62117	-3.04148	3.26498e-05	9.83912e-05
KRT39	2.7706	-1.8229	3.29948e-05	9.93806e-05
CCDC187	1.85574	0.389233	3.32097e-05	9.99771e-05
SIRPB1	1.1812	2.25338	3.33531e-05	0.000100375
PRB3	1.46381	-1.90246	3.426e-05	0.000102982
RXFP3	2.15807	-3.71103	3.46321e-05	0.000104013
HCAR1	1.70534	2.01357	3.4654e-05	0.000104061
TDRD12	2.35687	0.818903	3.51468e-05	0.000105435
DDN	1.56447	-0.141911	3.52173e-05	0.000105628
CAMK2N2	1.77886	1.41833	3.63978e-05	0.000108912
LBX1	3.42233	-3.01813	3.68785e-05	0.000110147
SEC61G	1.04376	6.41281	3.72364e-05	0.000111123
ZFP42	4.34028	-0.791174	3.76891e-05	0.000112417
SFTPA2	2.05942	0.871647	3.79068e-05	0.000113029
KCNV2	1.24872	-2.47364	3.82159e-05	0.000113875
CCNB3	1.16178	0.391719	3.85115e-05	0.000114621
CLPSL1	2.74134	-1.58146	3.86269e-05	0.000114945
HUNK	1.39539	3.34703	3.99782e-05	0.000118708
RNASE3	2.42573	-2.24662	4.03576e-05	0.000119775
CALCA	5.36017	2.7989	4.04337e-05	0.000119961
DPYS	1.91848	-2.16524	4.05396e-05	0.000120255
COL7A1	1.33255	5.46307	4.07803e-05	0.000120889
CDKL4	1.39421	-2.33387	4.10512e-05	0.000121671
RSPO4	2.52491	1.12259	4.13508e-05	0.000122397
DPPA2	3.92617	-2.23539	4.14964e-05	0.000122766
LIN28A	2.06466	-1.91458	4.1933e-05	0.000123976
NKX2-5	2.64679	0.509561	4.20802e-05	0.000124349
DEFB126	4.23768	-2.93832	4.23119e-05	0.000125013
C4BPB	1.45028	3.6071	4.29261e-05	0.000126743
RNF17	3.09628	-1.42431	4.34646e-05	0.000128227
DCDC1	1.54346	-1.18519	4.36075e-05	0.000128627
BRDT	2.30889	-0.942388	4.38015e-05	0.000129157
TNIP3	1.14439	0.803132	4.48697e-05	0.000132132
ERP27	2.30179	3.47418	4.50091e-05	0.00013252
ICAM5	1.15167	0.142893	4.52518e-05	0.000133169
B4GALNT4	1.85267	3.14019	4.54309e-05	0.000133647
TRPM5	1.70208	0.51724	4.55848e-05	0.00013406
IGDCC3	2.43415	0.462135	4.57636e-05	0.000134519
MROH6	1.05603	5.70506	4.78192e-05	0.000139984
SEMG2	3.66612	-0.905139	4.79001e-05	0.000140175
ZNF560	3.34408	-1.88001	4.7969e-05	0.000140353
WFDC10A	2.89508	-3.19014	4.81593e-05	0.000140818
OXTR	1.09621	1.61739	4.85342e-05	0.000141844
FGB	3.67358	3.51545	4.85431e-05	0.000141847
TUBA3C	4.10433	0.701575	4.91109e-05	0.000143436
FAM9B	3.3385	-1.94293	4.95114e-05	0.000144439
CLEC19A	1.90921	-2.56706	5.0024e-05	0.000145744
PRRX1	1.08789	5.07479	5.01641e-05	0.000146128
KRT40	3.77405	0.822384	5.05871e-05	0.00014724
STARD3	1.27997	6.38736	5.09173e-05	0.000148177
TGIF2LX	4.90672	-3.60991	5.13937e-05	0.000149417
GRM4	1.86951	-0.314694	5.18232e-05	0.000150542
KCP	1.10339	2.46698	5.1922e-05	0.000150805
PRSS55	2.12244	-2.57473	5.27688e-05	0.00015308
DCAF4L2	6.49327	-0.562329	5.32594e-05	0.000154362
LHFPL5	1.61199	-1.57341	5.3346e-05	0.000154588
OR10Q1	2.77016	-3.51544	5.37854e-05	0.00015576
SLC22A31	2.35005	1.33759	5.40142e-05	0.000156397
LYPD8	3.04113	2.12207	5.41553e-05	0.000156755
SYT8	1.89429	4.30818	5.43778e-05	0.000157322
KCNA10	2.24667	-2.9116	5.52919e-05	0.000159785
CGB3	4.76807	-1.91821	5.5332e-05	0.000159875
LARGE2	1.31224	4.95762	5.85087e-05	0.000168506
EN1	2.61218	-1.96576	5.92085e-05	0.000170357
ASS1	1.07815	7.75335	5.94631e-05	0.000170979
ARRDC5	1.2034	-0.298015	5.96214e-05	0.000171351
RFPL4B	3.75039	-2.75219	6.02488e-05	0.000173043
MOV10L1	1.0882	-0.269306	6.032e-05	0.000173219
PADI2	1.32449	4.57272	6.05893e-05	0.000173909
GABRR1	2.45741	-0.0266616	6.09978e-05	0.000174997
KLHDC7B	1.45299	2.81504	6.10889e-05	0.000175202
C20orf202	1.04807	-0.181244	6.11161e-05	0.000175223
RBP4	2.07973	4.76326	6.12898e-05	0.000175693
CEACAM16	1.79374	-1.77421	6.14589e-05	0.000176121
IQCM	2.76401	-3.66568	6.18461e-05	0.000177003
VGF	2.05143	3.07571	6.18888e-05	0.000177097
LCE1E	3.72555	-2.63613	6.21274e-05	0.000177722
C1QTNF8	2.40679	-3.49243	6.37235e-05	0.000182054
LOXHD1	1.18154	-1.08895	6.41062e-05	0.000183022
MEIOSIN	2.41941	-1.8293	6.41538e-05	0.000183107
CFAP161	1.03095	-1.87853	6.42467e-05	0.000183314
PLPPR3	1.66904	-1.22898	6.45806e-05	0.000184178
HOXD13	4.68867	0.583449	6.53383e-05	0.00018616
RFPL2	1.95894	-2.20271	6.54086e-05	0.00018633
CABP4	1.27656	0.855721	6.54889e-05	0.000186529
CTD-2105E13.6	2.49181	-3.10847	6.56828e-05	0.000186992
KIF12	1.13017	4.42006	6.57789e-05	0.000187236
ELF5	2.57405	1.31494	6.67806e-05	0.000189965
TM4SF1	1.00483	8.29608	6.68521e-05	0.000190138
PRSS41	2.59768	-0.464939	6.69326e-05	0.000190337
KCNH3	1.72645	1.40769	6.74797e-05	0.000191801
SERPINF2	1.60478	2.6525	6.85858e-05	0.00019451
PLPP4	1.63748	0.969655	6.90413e-05	0.000195677
KRTAP5-5	2.48819	-1.90577	7.01389e-05	0.000198599
MYO3B	1.65072	0.657509	7.02162e-05	0.000198786
PAGE5	4.15844	0.0509417	7.09773e-05	0.000200862
HAL	1.44832	0.802422	7.09833e-05	0.000200862
KCNK15	1.6566	3.17957	7.12448e-05	0.000201538
NPIPA8	2.16148	-3.39069	7.13206e-05	0.00020172
CDH7	2.55673	-1.62678	7.13645e-05	0.00020178
ZNF723	2.99552	-3.16219	7.16689e-05	0.000202544
MORN3	1.2663	0.955768	7.24065e-05	0.000204467
HSPA6	1.5639	3.03058	7.32256e-05	0.000206637
FBXW10	1.11079	-1.23878	7.32331e-05	0.000206637
PLPPR1	1.98517	-0.215028	7.46371e-05	0.000210399
SP9	5.0589	-1.39908	7.49842e-05	0.000211311
TMEM200A	1.11814	4.0515	7.50704e-05	0.00021152
GPRC6A	4.14619	-2.54568	7.58887e-05	0.00021369
RNF182	2.2159	0.71877	7.59654e-05	0.000213873
STRA8	3.48551	-2.10015	7.74245e-05	0.000217659
CCDC148	1.07133	-0.119844	8.01598e-05	0.00022497
AVIL	1.20799	3.01181	8.01777e-05	0.000224985
CACNG3	3.93886	-2.07841	8.10077e-05	0.000227028
CD55	1.08175	8.28591	8.12583e-05	0.000227659
ZNF385C	1.09536	0.840243	8.19375e-05	0.000229381
LINC00634	1.18706	-1.99068	8.24259e-05	0.000230676
SAP25	1.09222	-1.38273	8.29698e-05	0.000232089
ONECUT1	2.65458	-0.00625034	8.43191e-05	0.000235678
UNC5A	1.813	2.30907	8.44423e-05	0.000235948
DMRTB1	5.48569	-0.637171	8.61079e-05	0.000240376
PCDHA12	2.62257	-0.324637	8.64021e-05	0.000241009
NALCN	1.33148	1.23578	8.67859e-05	0.000241821
DIO1	1.75741	-0.271531	8.70983e-05	0.000242609
SERPIND1	2.19655	1.72921	8.75254e-05	0.000243684
ONECUT2	1.37299	6.3829	8.93885e-05	0.000248599
SPATA46	1.017	-1.33447	8.94368e-05	0.000248695
PAGE2	7.05421	0.318279	9.04854e-05	0.000251336
FGF17	1.33258	-2.12201	9.46912e-05	0.00026216
CTLA4	1.13174	2.03604	9.73102e-05	0.000268659
CST5	1.94972	-2.11579	9.76221e-05	0.000269478
ITGAD	1.23066	-0.625527	9.92936e-05	0.000273795
PRDM13	3.56385	-2.3194	9.9651e-05	0.000274738
FER1L5	1.39404	-0.196053	0.000100291	0.000276417
VAX2	1.45071	-0.568175	0.000102007	0.000280929
PASD1	6.36412	0.39867	0.000104698	0.000287851
MAGEA9B	5.27956	-0.619033	0.000104743	0.000287929
PF4V1	1.9082	-2.38135	0.000104848	0.000288174
MMP1	1.68485	7.18272	0.000105673	0.000290064
MYADML2	1.82836	-0.373931	0.000105749	0.000290202
CFAP65	1.24523	0.271408	0.00010762	0.000294841
IL24	1.43846	2.56413	0.000107621	0.000294841
CTRB2	4.70239	3.39739	0.000107931	0.0002956
EPO	1.74253	-3.11043	0.000107974	0.00029567
NTSR1	2.02215	2.77196	0.000108474	0.000296904
NPM2	1.13541	0.72009	0.000108773	0.000297676
PGAP3	1.51896	6.68289	0.000111836	0.000305354
KCNK9	1.45494	0.86733	0.000112446	0.000306927
MUC16	2.47215	4.34196	0.000113434	0.000309365
RETREG1	1.03127	5.1152	0.000115174	0.0003137
LHX3	2.48124	-3.25455	0.00011573	0.000314876
GRAMD2A	1.11966	1.55794	0.000115985	0.000315425
OLFM2	1.05594	3.75292	0.000116568	0.000316722
SSTR5	1.97784	0.139538	0.000116929	0.000317509
C8orf74	1.71419	-1.61782	0.000119105	0.000322974
SLAMF9	1.41244	-1.13315	0.000119397	0.000323618
RAC3	1.1239	2.92261	0.000121542	0.000328982
TNNT1	1.84969	2.07798	0.000121765	0.000329534
PRTN3	3.59486	0.0746514	0.00012484	0.000337447
SEPTIN3	1.26701	2.35438	0.00012496	0.00033772
MANSC4	1.36865	-2.98183	0.000128173	0.000345626
UGT2B4	3.59362	-0.91006	0.000128511	0.000346477
ABCB11	1.72746	-1.36463	0.000129481	0.00034888
ERVV-2	2.93867	-2.0635	0.000130661	0.000351845
FAM71F1	1.8623	-3.08092	0.000131276	0.000353394
TNNI2	1.33367	0.585546	0.000131336	0.000353484
SLC35F4	1.31377	-2.7436	0.000131349	0.000353484
C12orf50	1.77368	-3.48478	0.000132705	0.000356758
TMEM207	4.18104	-3.60451	0.000133341	0.000358359
TEX45	1.16748	0.625398	0.00013431	0.000360909
HRG	1.91817	-2.78208	0.000134544	0.000361428
ZNF729	2.41191	-3.14246	0.000134977	0.000362428
ANO3	1.85164	-0.0505254	0.000136499	0.000366238
PAX3	3.11917	-2.66589	0.000136612	0.000366487
GRIN2B	1.66193	0.566875	0.000137151	0.000367821
SPTA1	1.52025	-1.91924	0.000138151	0.000370281
FABP6	1.59119	1.56904	0.000140899	0.000376739
H2AC12	1.12569	-2.46656	0.0001416	0.000378556
SUCNR1	1.50191	3.18637	0.000144792	0.000386337
PLA2G2F	1.95784	1.32626	0.000147545	0.000393328
FAM133A	2.5092	-0.242786	0.000148792	0.000396416
KIAA1210	1.71142	-2.36846	0.000148954	0.000396787
SOX14	2.68262	0.779499	0.000149561	0.000398286
MYH1	2.57909	-1.67767	0.000153376	0.000407592
TDRD1	2.1564	0.585694	0.000157652	0.000418267
AQP8	3.0681	-0.24478	0.000161723	0.000428368
PCDHA11	2.1979	-0.115353	0.000164059	0.000434167
C7orf33	3.25734	-3.77332	0.000165139	0.000436637
LAMP5	1.33734	1.89287	0.000168251	0.000444402
JPH1	1.15198	3.96697	0.000170523	0.000449978
CD70	1.40924	1.50258	0.000172293	0.000453936
KLK2	1.74316	-2.24483	0.000172607	0.000454628
ODAD1	1.15213	-0.658698	0.000174485	0.000459098
PLA2G1B	3.66765	4.0323	0.000174543	0.000459183
H2BC9	1.21152	0.567311	0.000176019	0.00046293
ASPN	1.16254	6.00211	0.000176824	0.000464908
DNAJB13	1.31307	-1.7398	0.000180488	0.000473636
CAPN11	1.08572	-0.279435	0.000182032	0.000477193
MS4A3	3.57364	-0.984953	0.000184813	0.000483915
XAGE2	4.73348	-1.66326	0.000187709	0.000490632
C1QL4	2.00256	-1.58877	0.000188037	0.000491346
DRC7	1.52488	-1.53252	0.000191657	0.000499999
H2AC14	1.19537	-1.63934	0.000195428	0.000509016
CCDC175	2.17545	-2.47175	0.000195788	0.000509879
ESX1	4.96497	-2.42224	0.000197397	0.000513752
NTS	2.91122	4.03038	0.000205263	0.000532684
RGS21	4.7102	-2.60942	0.000207887	0.000539258
FOXD1	1.44022	2.56875	0.000210078	0.000544369
KCNA7	1.27776	-2.32531	0.000210361	0.000544962
STRC	1.28157	-1.41241	0.000211012	0.000546567
POU4F1	2.71481	-0.625542	0.000211417	0.00054738
EOMES	1.09469	2.13269	0.000215767	0.000558073
UROC1	1.92486	-2.71148	0.000218222	0.000563034
LYG2	1.17899	-0.99542	0.000218874	0.000564553
BSND	2.56925	-2.83164	0.000219186	0.000565193
CFAP92	1.07825	1.47195	0.000221551	0.000570796
SSX5	3.83119	-2.29424	0.00022376	0.000576072
TUBB8	1.25668	-2.68493	0.000224377	0.000577492
MMP20	2.55957	-1.4504	0.000226136	0.000581853
GABRA3	2.7631	1.94382	0.000227943	0.000585994
COL11A2	1.99569	3.11046	0.000229332	0.000589139
PNMA2	1.16731	3.23765	0.000231041	0.000593188
C4B	1.04205	4.0936	0.000231264	0.000593675
CTSV	1.39544	4.52255	0.000234007	0.000600092
MLXIPL	1.46624	4.62197	0.000234212	0.000600462
CHRND	1.98091	-2.56577	0.00023564	0.00060369
LGALS2	1.50844	4.75264	0.000237374	0.000607805
NR2E1	2.09231	-1.92646	0.000241909	0.000617972
KRTAP2-3	3.36274	-3.64835	0.000242057	0.000618263
RASGRF1	1.36698	1.80988	0.000243142	0.000620677
IFNL1	1.62318	-2.31641	0.000247655	0.000631475
ABHD12B	1.74577	0.350845	0.000248315	0.000632976
KIF26A	1.33168	4.62589	0.000248957	0.000634432
C4A	1.02747	4.11732	0.000250887	0.000638891
CACNG6	2.19055	-0.948927	0.000253314	0.000644361
PNLIPRP1	3.45636	2.98562	0.000253486	0.00064459
CGB8	4.34582	-2.26727	0.000257323	0.000653787
FOXL2	2.08629	-1.02635	0.000263249	0.000667985
VCX2	8.16244	-0.922317	0.000264102	0.000669864
PAGE2B	4.77225	-0.36609	0.000267131	0.000677065
HDGFL1	7.55511	-0.181987	0.000268921	0.000681505
KLK3	2.02439	-1.38723	0.000270713	0.000685859
DKK1	2.25638	4.81244	0.000276888	0.000700099
F12	1.04294	3.34975	0.000282088	0.000712236
TCP11	2.02477	-0.931133	0.000283929	0.000716176
CT45A1	6.21386	-0.184537	0.00029298	0.000737231
KASH5	1.84705	-1.85552	0.000293541	0.000738433
TUBA3E	1.22831	-2.58564	0.000294755	0.000741242
MAGEB1	5.36395	-1.43183	0.000294782	0.000741242
H2AC16	1.27497	-2.19646	0.000307787	0.000770679
CER1	4.52176	-1.87808	0.000309173	0.000773605
TCHH	1.06077	-0.446897	0.000311027	0.000777916
LAMA3	1.01994	7.19938	0.00031315	0.000782678
REG3G	4.7118	4.30548	0.00031478	0.0007862
ZSCAN10	1.9146	-2.12746	0.000318649	0.000795417
LRRD1	1.43928	-2.38564	0.000321721	0.000802635
SLC38A4	1.79315	1.77556	0.000325664	0.000811789
GABRP	1.89491	6.7366	0.00032748	0.000815746
TLCD3B	1.00998	-1.21994	0.000329314	0.000819742
GSX1	5.05549	-2.53513	0.000329531	0.000820053
GRM1	1.12411	-2.33712	0.00032958	0.000820061
CP	1.58956	4.65097	0.00033013	0.000821315
FOXI1	2.63867	-0.110458	0.00033742	0.000838396
PI15	1.49959	3.65207	0.000338707	0.000841239
PROM1	1.18804	6.55904	0.000345849	0.000857903
ANKUB1	1.1039	-2.11265	0.000351304	0.000870591
GAGE1	5.59389	-1.87405	0.000351306	0.000870591
HHLA1	2.48113	-3.65443	0.000352605	0.000873567
NEUROD2	1.70119	0.113478	0.000355625	0.000880437
MAGEB2	3.98436	0.901569	0.000358797	0.000887551
STMND1	1.98415	-1.95821	0.000359316	0.000888436
BPIFB4	2.31852	-2.2401	0.000360687	0.000891483
RP11-565P22.6	1.58261	-2.96174	0.000367104	0.000906086
AC007040.11	1.16456	-2.17817	0.000371926	0.000917098
KLF1	1.13245	-2.63778	0.000374328	0.00092251
ULBP2	1.29983	1.78023	0.000375263	0.000924686
SPTBN5	1.07706	2.72046	0.000376786	0.000928054
NKX2-1	4.03396	0.18856	0.000385283	0.000947542
DAW1	1.58924	-1.87273	0.000386967	0.000951552
SYT7	1.43801	4.70916	0.000388539	0.000955153
PDE11A	1.0913	1.95706	0.000396133	0.000972345
C5orf47	1.73576	-3.18894	0.000413307	0.00101102
CATSPER1	1.11972	-0.388164	0.000418578	0.00102279
RP11-316F12.1	2.66855	-0.00262837	0.000419196	0.00102416
ASCL1	3.03048	3.24983	0.000420849	0.00102806
SLC30A3	1.46421	-0.573084	0.000423463	0.00103331
FRMPD2	1.84271	-2.56828	0.00042862	0.00104532
RSPH14	1.06543	-0.453707	0.000433862	0.00105651
INSL6	1.81709	-1.8203	0.000441476	0.00107373
IDO2	1.11187	-1.71381	0.000447804	0.00108778
GBP7	1.13197	-1.66532	0.000448936	0.00109024
QPCT	1.07443	3.5942	0.000457726	0.00110947
PHACTR3	1.55235	1.5856	0.000459709	0.00111412
SLC22A8	2.191	-2.65088	0.00046249	0.0011204
PNMA3	1.81798	0.553081	0.000463413	0.00112233
SLC19A3	1.52332	3.98009	0.000464955	0.00112576
SLCO6A1	3.09241	-3.26761	0.000466787	0.00112959
RP1	1.72638	-1.63209	0.000476148	0.00114943
SOX11	1.23961	0.821137	0.000476337	0.00114973
DPEP3	2.26139	0.497511	0.000478072	0.0011536
HAO2	1.72623	-2.85861	0.000478866	0.00115536
C19orf81	1.66968	-1.03422	0.000485416	0.00116942
ADCY10	1.01804	-1.12512	0.000487234	0.00117301
SLC22A14	1.1086	-2.29972	0.000487561	0.00117364
TSGA13	2.04261	-3.61669	0.000487898	0.00117429
ZIC1	2.99452	0.47379	0.000495823	0.00119192
TM4SF19	1.1978	-0.650848	0.000502035	0.00120538
ANKRD18A	1.16771	1.42558	0.000503259	0.00120783
HSD3B1	3.21585	-2.14396	0.000510593	0.00122313
ARID3C	1.11757	-2.47372	0.000511454	0.00122503
ARL14EPL	2.43302	-3.49135	0.000511824	0.00122575
F7	1.80698	0.992915	0.000519576	0.00124298
LY6L	5.70758	-2.43323	0.000519841	0.00124344
NKAIN4	1.54765	0.285985	0.000521839	0.00124798
KRT17	1.86025	6.88146	0.000522784	0.00124981
WFDC10B	1.60245	-2.44645	0.000527465	0.00125948
CT45A5	5.48231	-3.22822	0.000530954	0.00126696
RAB39A	1.00855	-0.128537	0.000533575	0.00127271
CR1L	1.14895	-1.53582	0.000552196	0.00131466
FXYD2	1.6389	0.57914	0.000555751	0.00132259
CT45A10	5.81986	-1.42608	0.000558139	0.00132792
INHBC	1.26102	-2.50325	0.000579247	0.00137337
BTG4	2.46879	-4.20104	0.000583154	0.00138208
NUP210L	1.16654	-0.793626	0.000599159	0.00141775
FMR1NB	4.5212	-2.29543	0.000605774	0.00143226
CCDC83	1.48734	-2.83224	0.000612773	0.00144804
ADCY1	1.18348	3.14023	0.000616073	0.00145487
TBATA	1.66614	-3.37967	0.000624095	0.0014707
TKTL2	1.91113	-3.50827	0.000627026	0.00147702
FAM167A	1.28483	3.38263	0.000628831	0.00148049
SHISA2	1.2246	3.01817	0.000635259	0.00149483
TNFAIP6	1.03769	3.01183	0.000637757	0.00150011
ZNF722P	3.93215	-3.28608	0.000649864	0.00152637
RBPJL	2.46358	1.02081	0.000654268	0.00153591
PKD1L3	1.17489	-0.547841	0.000665496	0.00156001
TRIML2	2.50798	-1.80183	0.000689804	0.00161274
MYH6	1.65539	-2.76929	0.00070062	0.0016361
ZNF479	3.07166	-3.55875	0.000709269	0.00165456
CEACAM6	1.45326	9.37173	0.000710369	0.00165648
MAPK8IP2	1.19164	3.7098	0.000711314	0.00165846
FAM131B	1.24145	2.01322	0.000714224	0.00166329
VNN3	1.48571	1.04926	0.0007308	0.00169856
KRT9	1.96177	-1.88795	0.000732452	0.00170218
RBM46	2.7103	-1.25136	0.000736357	0.00171014
MUC19	1.77038	-0.993207	0.000742884	0.00172394
SMOC1	1.65248	4.0273	0.000744238	0.00172657
BTN1A1	1.38022	-0.267193	0.000744304	0.00172657
TYRP1	1.29431	2.03606	0.000746408	0.00173122
YBX2	1.12307	3.67811	0.000764655	0.00177054
PAX7	2.42953	-2.73113	0.000766931	0.00177489
PRDM7	1.39875	-3.47595	0.000773002	0.00178848
GLDC	1.62795	2.81792	0.000784334	0.0018125
ANKRD30B	1.80508	-2.46805	0.000785795	0.00181478
AKR1C4	1.44133	1.14518	0.00078839	0.0018203
MAEL	1.87336	0.337295	0.000788722	0.00182075
CLDN19	1.78453	-0.513815	0.0007943	0.00183255
EPPIN	2.09326	-3.63155	0.000800517	0.00184543
ANKRD30A	1.96591	-2.93906	0.000808616	0.00186217
COL6A6	1.17107	-0.274969	0.000817801	0.00188113
ERVV-1	1.98267	-2.53029	0.000822128	0.00189011
CA5A	1.31923	-1.63494	0.0008269	0.00189985
EFCAB8	1.27668	-0.821485	0.000829172	0.00190434
SLC22A9	1.676	-1.84634	0.000829721	0.00190535
LRRN1	1.50119	3.05681	0.000848241	0.00194437
LY6G6D	4.81609	-1.54126	0.00085367	0.00195657
PIWIL3	1.89411	-2.1211	0.000863398	0.00197657
FGF4	2.02241	-2.38839	0.000876134	0.00200358
FBXW12	1.09244	-1.74298	0.000876206	0.00200358
ACSM2B	2.17283	-1.1135	0.000879371	0.00201055
ASB18	1.7689	-3.08033	0.000883235	0.00201784
CCL16	1.86656	-0.766352	0.000903505	0.00206018
ADAM18	2.53739	-3.73403	0.000906296	0.00206628
GRB14	1.01731	2.16953	0.000910404	0.00207538
FGF8	1.15601	-2.63469	0.000929614	0.00211565
C9orf57	1.99624	-2.99387	0.000941582	0.00214043
H1-5	1.07714	-0.523785	0.000961974	0.00218288
ZNF556	1.17818	0.369128	0.000964756	0.0021878
PLA2G2E	2.48238	-3.27194	0.000966476	0.00219115
DDX4	2.0658	-1.80347	0.000970444	0.0021993
NLRP5	2.32129	-2.40272	0.000971715	0.00220134
KRTAP1-5	2.40818	-3.3788	0.000988721	0.00223674
CTAGE8	1.0861	-2.27282	0.000989501	0.00223822
TERB2	2.20073	-3.85894	0.000994413	0.00224848
OLAH	1.30639	-1.69012	0.000996669	0.00225243
SBK2	2.32416	-2.47854	0.00100607	0.00227136
DACT2	1.86235	2.35672	0.00101158	0.00228322
DPPA3	3.04122	-1.2109	0.00101563	0.00229151
KRT28	5.86403	-1.51719	0.00101864	0.00229743
CDH12	2.66501	0.880852	0.00103594	0.0023335
SERPINA3	1.59375	1.71787	0.0010367	0.0023349
OTX2	3.37662	-2.97786	0.00106738	0.00239855
PRSS37	1.3085	-3.23523	0.00106866	0.00240051
KCNT1	1.13369	-0.0252551	0.00108869	0.00244211
FOXI3	2.05039	-3.13703	0.00108932	0.00244295
SLC24A2	1.12096	-0.0343536	0.00109804	0.00246124
HTN1	3.55267	-2.28457	0.00114446	0.00255339
FRAS1	1.05843	5.02852	0.00114478	0.00255379
TRIM43	4.68403	-2.96612	0.00114865	0.00256113
CFAP77	1.1253	-2.50454	0.00115715	0.00257751
PRR27	2.31226	-2.18471	0.00117687	0.00261653
SYCN	5.08703	2.29156	0.00117736	0.00261729
ZNF735	2.78069	-3.96728	0.00119055	0.0026453
MEGF11	1.04118	0.377703	0.00119714	0.00265861
SCN2A	1.51152	1.33985	0.00120127	0.00266577
DIO3	1.5617	0.840244	0.00120552	0.0026742
RAG2	2.51642	-3.08025	0.0012111	0.00268593
C11orf53	1.47456	2.10843	0.00121979	0.00270317
C1QL2	2.76223	-2.20483	0.00122093	0.00270492
PON3	1.47427	2.50865	0.00122608	0.00271543
AMDHD1	1.07252	0.1675	0.00122879	0.00272018
RAB3B	1.09518	4.03636	0.00123013	0.00272271
VWCE	1.05099	1.09134	0.00123029	0.00272271
CHRNA9	1.60997	-2.79217	0.00124997	0.00276215
PCDHA5	1.5083	-1.04419	0.00125854	0.00277902
HAND1	2.92013	-2.77235	0.0012684	0.00279801
ASZ1	2.29053	-3.87743	0.00126874	0.00279842
SLC6A18	2.10733	-2.66336	0.00126979	0.00280039
TEKT4	1.95911	-2.39883	0.0012909	0.00284168
TBR1	1.56947	-2.32148	0.00130231	0.0028636
CD300E	1.06943	1.53705	0.00130783	0.00287397
MYT1	1.6284	0.690793	0.00131051	0.00287949
TSPYL6	1.26115	-2.41483	0.00132657	0.00291156
MAGEA9	4.36148	-2.31138	0.00133408	0.00292731
BNIP5	1.06366	4.86825	0.0013524	0.00296496
SMCO1	2.50099	-2.55985	0.00135361	0.00296688
ZNF99	1.24794	-1.73419	0.00135423	0.00296787
FABP7	1.7445	-1.97335	0.00137403	0.00300719
PNMA6E	4.80477	-2.12939	0.00137708	0.00301314
ONECUT3	1.65433	4.93268	0.00138385	0.00302497
PRB2	2.08563	-3.15683	0.0013989	0.00305524
GHRHR	1.31032	-1.80471	0.00142439	0.00310369
MYH8	2.02398	-2.25212	0.0014356	0.00312658
DRC1	1.18271	-1.50687	0.00144469	0.00314445
AXIN2	1.12827	5.17226	0.00145763	0.00316914
DYDC1	1.99369	-3.80724	0.00146915	0.00319263
ZAR1	1.84892	-2.93844	0.00147211	0.00319687
GABBR2	1.5507	0.793282	0.00147218	0.00319687
CACNG4	1.5562	2.60177	0.00147518	0.0032026
H2BC14	1.08828	-1.64369	0.001482	0.00321585
GTSF1	1.69104	2.68408	0.00149444	0.00324046
C1orf87	2.21583	-2.82852	0.00150974	0.00327046
KIR2DL3	1.10978	-2.35923	0.00151172	0.00327355
SPANXB1	4.35148	-2.89367	0.00152593	0.00330273
CSMD1	1.71887	0.689851	0.00154052	0.00333227
PLA2G2A	1.75512	8.68898	0.00155753	0.00336703
HES7	1.49264	-2.01596	0.00156186	0.00337556
ISM2	1.84342	-0.425845	0.00157047	0.00339252
LY6G6E	2.46288	-3.08458	0.00157579	0.00340237
XAGE1B	3.9921	-4.14926	0.00158129	0.00341347
ATP6V1B1	1.20621	0.798335	0.00160469	0.00345849
KCNJ10	1.1733	1.3668	0.00161377	0.00347637
USP26	1.9889	-3.32413	0.00162303	0.00349468
OR56A3	3.25971	-3.84275	0.00163624	0.00352136
CAGE1	1.2383	-2.65108	0.00166036	0.00356703
NPFFR2	1.68521	-1.241	0.00166335	0.00357109
C10orf53	2.37559	-3.96773	0.00166771	0.00357915
NPPB	2.95017	-2.47771	0.00166879	0.00358104
GRM5	1.80872	-3.60151	0.00167492	0.00359333
TMEM212	2.01326	-3.6929	0.00168292	0.00360876
HSD3B2	2.25823	-1.34379	0.0016833	0.00360913
CYP11B1	2.08542	-4.05608	0.00169018	0.00362302
CTRB1	4.29745	3.88306	0.00169768	0.00363865
NKD1	1.61519	5.41113	0.00170232	0.00364683
TEKT1	1.23756	-2.83226	0.00174618	0.00373585
PAQR9	2.10421	-3.12236	0.00175376	0.00375072
CFAP206	1.25491	-3.03974	0.00175585	0.00375474
APOBEC4	1.18052	-2.04856	0.00177649	0.00379523
CLEC18C	1.55831	-3.20335	0.0017773	0.00379604
DDX53	2.82611	-1.76373	0.00180247	0.00383968
TCP10L2	1.59785	-1.67086	0.00181644	0.00386712
GFI1B	1.46811	0.0619113	0.00185952	0.00395176
CES5A	1.7618	-2.97857	0.00192781	0.00408615
SPATA21	1.15203	-1.67562	0.00193159	0.0040932
ANKRD45	1.15809	-0.26202	0.00193805	0.00410493
CLPS	3.83043	5.11809	0.00193961	0.00410775
CLEC6A	1.23994	-2.22582	0.00194659	0.00412045
ITGBL1	1.08352	3.50513	0.001972	0.00416789
WEE2	1.12349	-1.66698	0.00197222	0.00416789
PRSS1	2.36222	5.92021	0.00199146	0.00420406
USP41	1.31039	-1.65301	0.00200046	0.00421906
TNS4	1.42447	7.20774	0.00202465	0.00426755
OR8A1	2.76523	-3.46361	0.00203572	0.00428704
CPN2	1.65918	-1.80562	0.00205916	0.00433158
PDCL2	1.993	-2.94484	0.00206917	0.00435058
BANF2	2.04542	-2.26551	0.00206947	0.0043507
ELANE	2.32182	1.79237	0.00209249	0.00439651
GUCA1A	1.16155	-1.2597	0.00212574	0.00445901
HJV	1.37298	-3.56012	0.00214648	0.00449826
ATP10B	1.07583	6.54088	0.00217623	0.00455579
ASTL	1.0598	-1.52472	0.00218008	0.00456276
GLYATL3	3.25714	-2.87426	0.0022067	0.00461415
GALNTL6	1.3963	-0.0135822	0.00221799	0.00463559
HAO1	3.55251	-1.60664	0.00222321	0.0046454
ZIC4	2.35734	-1.38338	0.00227886	0.00475387
IZUMO1R	2.1271	-3.52216	0.00229592	0.00478553
CDC20B	1.26741	-2.013	0.00233524	0.00485784
ALLC	1.50127	-2.7874	0.00234658	0.00488085
GBX1	1.98913	-3.39319	0.00234918	0.00488398
STPG2	1.05007	-2.08936	0.00235953	0.00490436
KLK6	1.86741	5.88931	0.00237789	0.0049379
KHDC1L	2.18904	-2.39631	0.00238923	0.00495914
SLC13A1	2.62613	-2.23385	0.00242963	0.00503654
POM121L2	1.4913	-2.88854	0.00244675	0.0050679
UGT2A1	2.17488	-3.34498	0.00248242	0.00513462
SAMD7	1.9209	-2.83308	0.00250063	0.00516869
SAA2-SAA4	2.12893	0.210869	0.00250833	0.00518219
ZNF683	1.10055	1.94615	0.00253463	0.00523227
PRR23C	2.36535	-3.85584	0.00254264	0.00524577
C17orf64	1.13451	-3.09361	0.00254509	0.00524962
DNAI2	1.12777	-2.4381	0.00258473	0.00531844
PNMT	1.43466	-0.0243462	0.00267067	0.00547883
CTC-441N14.4	1.66411	-4.11974	0.00269386	0.00552386
TRIM43B	3.62722	-3.8732	0.00271744	0.00557027
NR5A1	1.59123	-2.24525	0.00274995	0.00563238
TRIM42	2.95239	-4.2481	0.00277054	0.00567195
PSKH2	4.32224	-2.90013	0.00277461	0.00567898
NEUROD4	3.97106	-3.40986	0.00278544	0.00569983
GPC3	1.35912	5.29157	0.00279014	0.00570749
TRH	1.07189	-2.83069	0.00279124	0.00570872
SLC38A5	1.04203	4.55542	0.00280323	0.00573163
TUBB8B	1.22598	-1.96855	0.00283318	0.0057849
AFF2	1.02284	0.0076065	0.00283961	0.00579604
CCDC190	1.85507	1.57575	0.00284111	0.00579843
ZFP57	1.94465	0.82275	0.00284211	0.00579847
ADGRV1	1.1939	1.2199	0.00284557	0.00580259
OPRK1	1.83934	-1.08276	0.00288527	0.0058798
SP5	1.17603	3.5434	0.00289705	0.00590178
SLC17A2	2.58225	-3.14412	0.00291071	0.00592757
XKR3	1.53558	-3.85529	0.00292707	0.00595952
AMBP	1.32295	1.66812	0.00292789	0.00596052
ACTRT2	4.47625	-3.8716	0.0029445	0.00599043
ITIH6	1.41241	-1.28344	0.0029458	0.0059917
SLC7A10	2.0335	0.29827	0.00294624	0.0059917
ADAM2	2.24669	-3.31893	0.00297852	0.00605238
ZBBX	1.95518	-2.77319	0.00298978	0.00607193
RP11-986E7.7	1.2261	-0.561301	0.00299017	0.00607204
NMUR2	1.72002	2.44464	0.00301904	0.00612577
OTUD6A	2.25399	-3.42345	0.003063	0.00620892
MOGAT1	1.55518	-1.70533	0.0031578	0.0063884
OR10W1	1.94958	-3.67369	0.0032195	0.00650288
SEZ6	1.40811	1.30877	0.00325318	0.00656497
OPN5	1.90146	-3.9968	0.00325554	0.00656898
GJA3	1.26673	1.03467	0.00327424	0.00660522
ASB15	1.67899	-2.34192	0.00332121	0.00669108
FGF21	1.73775	-3.95849	0.00332131	0.00669108
RAD21L1	1.43105	-3.2456	0.00333287	0.00671132
HYDIN	1.16353	-0.454312	0.00336055	0.00676095
C1orf158	1.58438	-2.89914	0.00336602	0.00676737
ROPN1B	1.23497	-2.02195	0.00340728	0.00684414
CACNA1I	1.02565	0.418516	0.0034308	0.00688906
SIRPD	1.00483	-2.92022	0.00343672	0.00689784
TREML2	1.17061	1.25894	0.00344393	0.00690841
EDAR	1.1445	3.48919	0.00346349	0.0069453
PVALEF	1.50313	-3.73099	0.00346669	0.00695094
SFTA3	2.52505	-2.61156	0.00347596	0.00696638
SULT6B1	1.9131	-3.82678	0.00350917	0.00702741
CRYBB2	1.08117	-2.32606	0.00353183	0.00706742
DMRTC2	1.98899	-2.45801	0.00353299	0.00706876
PATE4	1.38348	-3.54145	0.00353985	0.00708168
FOXD4L4	1.20684	-3.54542	0.00356273	0.00712106
SOX8	1.22776	2.63502	0.00357207	0.00713733
H2BS1	1.02383	-2.9743	0.0036191	0.00721997
MUC4	1.34593	6.72049	0.00365556	0.00728209
LGR6	1.239	3.8657	0.0037314	0.00742156
ALX1	2.81856	-2.13715	0.00373292	0.00742374
TEX55	2.11332	-3.31242	0.0037888	0.00752396
TPTE	3.16668	-3.03265	0.00383498	0.0076038
DNAI1	1.16069	-2.28917	0.003883	0.00769044
ELSPBP1	2.62927	-2.78713	0.00390235	0.00772448
LGALS14	3.36072	-2.46086	0.00392482	0.00776378
IFNK	1.09478	-3.3719	0.00395683	0.00782363
CYP2B6	1.42839	4.19475	0.00396844	0.00784483
MYCN	1.12794	3.02996	0.00399495	0.00789287
CNNM1	1.01125	2.96588	0.00403722	0.00796775
POTEC	1.89482	-3.08811	0.00403797	0.00796814
PAGE4	3.02109	-2.2343	0.0040728	0.00803063
LUZP4	4.54377	-2.74697	0.00407426	0.00803262
AQP12B	2.37284	-0.372335	0.00409791	0.00807479
SSX4B	2.8264	-4.25794	0.00415834	0.0081821
GPR143	1.17905	1.11233	0.00418354	0.00822713
RHOXF2	3.06919	-1.9213	0.00419416	0.00824621
H2BW2	2.91524	-4.03126	0.00422582	0.0083057
ZBTB8B	1.08426	-1.47178	0.00424582	0.00834133
GP2	1.85749	6.89992	0.0042482	0.00834472
TTPA	1.24659	0.637759	0.00424848	0.00834472
TMC2	1.11753	-1.20177	0.00426667	0.00837269
NPIPB15	1.01134	1.8565	0.00429147	0.00841709
ZNF679	2.63346	-3.74255	0.00431321	0.00845601
ZNF730	1.035	-1.48701	0.00437848	0.00856699
AQP6	1.02057	-0.886152	0.004489	0.00875918
CFHR1	1.57315	-2.31569	0.00450306	0.00878372
KCNG4	1.44712	-3.11944	0.00452475	0.00882217
DMRT1	1.57086	-2.89304	0.00455689	0.00888191
EGF	1.50855	-0.100408	0.00459626	0.00894691
PPP4R3C	3.35277	-3.07556	0.00461139	0.00897245
FTHL17	4.95244	-2.8233	0.00469506	0.00912427
SERPINA7	4.07381	-0.935416	0.00473835	0.00919737
[truncated: 2,364 more rows]

## Sheet: Table S2
Table S2. The differently expressed miRNAs of STAD in TCGA
Gene ID	logFC	logCPM	PValue	FDR
hsa-miR-139-5p	-2.29932	5.87321	1.38483e-55	2.447e-52
hsa-miR-139-3p	-2.57716	3.99612	2.53258e-52	2.23754e-49
hsa-miR-365b-3p	-1.59185	5.17069	2.20341e-48	1.00171e-45
hsa-miR-365a-3p	-1.59179	5.17057	2.26759e-48	1.00171e-45
hsa-miR-145-5p	-2.47461	12.6637	4.82805e-44	1.70222e-41
hsa-miR-21-5p	1.82854	18.0355	5.78004e-44	1.70222e-41
hsa-miR-133a-3p	-3.22688	6.69909	2.0947e-43	5.28763e-41
hsa-miR-145-3p	-2.21294	6.84146	1.02725e-39	2.26893e-37
hsa-miR-30c-2-3p	-2.08863	4.95998	2.63204e-38	5.16758e-36
hsa-miR-1-3p	-3.1193	7.34564	9.41932e-38	1.66439e-35
hsa-miR-29c-3p	-1.68924	11.4852	1.65759e-33	2.6627e-31
hsa-miR-5683	-3.05663	2.4311	5.32777e-33	7.84515e-31
hsa-miR-196a-5p	4.80649	7.66396	1.71227e-32	2.32738e-30
hsa-miR-29c-5p	-1.35781	4.73449	5.71893e-32	7.21811e-30
hsa-miR-30a-3p	-1.90372	11.8929	6.97222e-32	8.21328e-30
hsa-miR-30e-3p	-1.13207	12.0285	2.01449e-31	2.22476e-29
hsa-miR-143-3p	-2.12103	18.2642	2.82144e-31	2.90136e-29
hsa-miR-6510-3p	-4.57763	1.50909	2.95554e-31	2.90136e-29
hsa-miR-133b	-2.93532	3.875	5.48313e-31	5.09931e-29
hsa-miR-195-3p	-1.84477	2.15194	1.20685e-30	1.06625e-28
hsa-miR-28-3p	-1.27675	12.5668	2.45686e-30	2.06727e-28
hsa-miR-195-5p	-1.69559	5.47752	2.61816e-30	2.10286e-28
hsa-miR-29b-2-5p	-1.29138	4.89619	2.48573e-29	1.90969e-27
hsa-miR-27b-3p	-1.20128	10.8721	3.58485e-28	2.63935e-26
hsa-miR-146b-5p	1.88423	9.33366	1.28324e-27	9.06997e-26
hsa-let-7e-3p	-1.47042	3.63632	1.98347e-27	1.348e-25
hsa-miR-125a-5p	-1.28747	8.6642	2.33576e-27	1.52862e-25
hsa-miR-28-5p	-1.14776	7.30619	7.21589e-27	4.55374e-25
hsa-miR-135b-5p	3.23159	5.82246	1.59701e-26	9.73077e-25
hsa-miR-193a-5p	-1.27557	7.39145	3.40253e-26	2.00409e-24
hsa-miR-196b-5p	4.53274	9.00286	1.88898e-25	1.07672e-23
hsa-miR-26a-5p	-1.07097	11.0495	2.28005e-25	1.25902e-23
hsa-miR-23b-3p	-1.21882	10.5164	1.00993e-24	5.40774e-23
hsa-miR-490-3p	-3.42492	4.83329	5.28697e-24	2.74767e-22
hsa-miR-135b-3p	3.35382	1.19058	1.12962e-23	5.70295e-22
hsa-miR-486-5p	-1.7534	7.08011	4.60207e-23	2.25885e-21
hsa-miR-378a-5p	-1.22335	7.11971	7.9573e-23	3.80015e-21
hsa-miR-551b-3p	-2.03931	1.19512	2.33313e-22	1.0849e-20
hsa-miR-30a-5p	-1.48368	13.7802	4.63233e-22	2.0988e-20
hsa-miR-501-3p	1.59105	5.66654	4.99173e-22	2.20509e-20
hsa-miR-181a-3p	1.31022	6.93426	5.32614e-22	2.29544e-20
hsa-miR-6507-5p	-3.38432	-0.406644	7.69182e-22	3.23606e-20
hsa-miR-140-3p	-1.05718	9.94124	2.44801e-21	9.831e-20
hsa-miR-133a-5p	-2.43607	0.515401	7.31522e-21	2.87244e-19
hsa-miR-143-5p	-1.54534	7.18182	3.99161e-20	1.5333e-18
hsa-miR-18a-5p	1.97278	4.99531	1.0345e-19	3.88928e-18
hsa-miR-490-5p	-3.25306	0.4603	1.32042e-19	4.8608e-18
hsa-miR-885-5p	-2.42629	-0.323941	1.39898e-19	5.0449e-18
hsa-miR-378a-3p	-1.20864	9.86953	1.27001e-18	4.4002e-17
hsa-miR-383-5p	-2.58507	0.874808	1.68441e-18	5.72376e-17
hsa-miR-328-3p	-1.14824	4.22796	8.25361e-18	2.75172e-16
hsa-miR-378c	-1.16083	3.83586	1.00852e-17	3.30011e-16
hsa-miR-149-5p	-1.53319	4.43218	1.48399e-17	4.76765e-16
hsa-miR-21-3p	1.23366	11.4678	1.7857e-17	5.63451e-16
hsa-miR-146b-3p	1.29745	6.24194	2.18047e-17	6.75945e-16
hsa-miR-183-5p	1.88589	12.1484	2.98106e-17	9.08196e-16
hsa-miR-19a-3p	1.50187	5.36433	7.33016e-17	2.15873e-15
hsa-miR-381-3p	-1.0494	5.74931	7.72486e-17	2.23768e-15
hsa-miR-218-5p	-1.43168	5.28151	1.59485e-16	4.54533e-15
hsa-miR-335-3p	1.67944	6.60753	1.8079e-16	5.07074e-15
hsa-miR-92a-1-5p	1.90153	2.45971	3.33316e-16	9.06106e-15
hsa-miR-500a-3p	1.20457	8.14615	4.13352e-16	1.10666e-14
hsa-miR-203a-3p	-1.71681	13.6626	6.00944e-16	1.58488e-14
hsa-miR-6720-3p	-1.7294	1.14435	7.17358e-16	1.85223e-14
hsa-miR-552-3p	6.31583	3.83209	7.23282e-16	1.85223e-14
hsa-miR-877-5p	1.92591	1.73291	1.03169e-15	2.60427e-14
hsa-miR-431-5p	2.06899	1.28714	1.09617e-15	2.72807e-14
hsa-miR-552-5p	5.87341	5.28338	1.24549e-15	3.05663e-14
hsa-miR-96-5p	1.75526	4.1384	1.35963e-15	3.29105e-14
hsa-miR-6511b-3p	-1.08969	1.27445	1.80802e-15	4.31726e-14
hsa-miR-204-5p	-2.04477	2.99993	2.63222e-15	6.2015e-14
hsa-miR-5680	-2.03757	-0.562139	5.03741e-15	1.1712e-13
hsa-miR-944	-2.6725	1.67701	5.72696e-15	1.31423e-13
hsa-miR-451a	-1.50298	9.04542	1.21049e-14	2.74223e-13
hsa-miR-3199	-1.22873	0.359886	1.78267e-14	3.98731e-13
hsa-miR-188-5p	1.50625	2.25184	1.9255e-14	4.25294e-13
hsa-miR-17-5p	1.32029	9.22887	2.32614e-14	5.07444e-13
hsa-miR-935	2.84912	2.7931	2.63149e-14	5.67054e-13
hsa-miR-937-3p	2.39122	1.86397	4.88721e-14	1.04045e-12
hsa-miR-1307-3p	1.06147	10.1058	6.27866e-14	1.32076e-12
hsa-miR-497-5p	-1.04606	4.61504	7.87866e-14	1.63783e-12
hsa-miR-1301-3p	1.26406	3.1199	9.72533e-14	1.99822e-12
hsa-miR-182-5p	1.51473	13.4877	1.15101e-13	2.33774e-12
hsa-miR-548ba	-2.63213	-0.127619	1.52459e-13	3.06131e-12
hsa-let-7e-5p	-1.1945	10.2504	1.74576e-13	3.46601e-12
hsa-miR-592	2.11735	2.60044	2.71503e-13	5.33052e-12
hsa-miR-18a-3p	1.73662	1.71777	4.81921e-13	9.25603e-12
hsa-miR-100-5p	-1.35601	11.9753	4.94088e-13	9.38767e-12
hsa-miR-500b-3p	1.67756	1.31046	5.15631e-13	9.69277e-12
hsa-miR-326	-1.11962	2.78226	5.28581e-13	9.8316e-12
hsa-miR-605-5p	-1.56032	-0.181177	5.34842e-13	9.84444e-12
hsa-miR-144-3p	-1.47206	3.04708	5.46843e-13	9.96156e-12
hsa-miR-708-5p	1.42639	4.71474	1.01997e-12	1.83653e-11
hsa-miR-19b-1-5p	1.2068	3.54179	1.02895e-12	1.83653e-11
hsa-miR-671-5p	1.11941	2.27688	1.14694e-12	2.02664e-11
hsa-miR-1258	-1.74905	0.826035	1.37358e-12	2.37953e-11
hsa-miR-200a-5p	1.46303	10.2946	1.63662e-12	2.80768e-11
hsa-miR-3662	2.72178	0.332889	7.50549e-12	1.25115e-10
hsa-miR-181b-3p	1.34226	3.40367	8.03587e-12	1.32705e-10
hsa-miR-105-5p	6.29645	6.00637	1.13698e-11	1.86023e-10
hsa-miR-4664-3p	2.75337	0.0301062	1.19538e-11	1.92022e-10
hsa-miR-181b-5p	1.09519	7.92993	1.26952e-11	2.02093e-10
hsa-miR-503-5p	1.3265	2.9324	1.55019e-11	2.44571e-10
hsa-miR-93-5p	1.06423	12.4561	1.65361e-11	2.58577e-10
hsa-miR-144-5p	-1.30402	6.81398	2.24253e-11	3.47593e-10
hsa-miR-25-5p	2.39407	0.325805	2.40622e-11	3.69721e-10
hsa-miR-509-3p	3.07302	2.00259	3.15259e-11	4.80227e-10
hsa-miR-615-3p	2.2382	2.00563	3.73917e-11	5.64711e-10
hsa-miR-501-5p	1.23532	2.40395	4.2635e-11	6.3844e-10
hsa-let-7c-5p	-1.34138	10.8474	4.80408e-11	7.13345e-10
hsa-miR-4661-5p	1.88076	2.44199	4.91645e-11	7.23947e-10
hsa-miR-125b-5p	-1.17921	9.21822	6.18974e-11	8.96497e-10
hsa-miR-4770	-1.91894	-0.548277	7.29586e-11	1.04811e-09
hsa-miR-767-5p	6.52766	5.308	7.56495e-11	1.07801e-09
hsa-miR-183-3p	1.9755	0.291908	8.8496e-11	1.25098e-09
hsa-miR-141-5p	1.35136	9.22353	9.16969e-11	1.28594e-09
hsa-miR-1262	-1.08458	0.694342	9.36849e-11	1.30347e-09
hsa-miR-1254	1.74333	0.473729	1.0369e-10	1.43141e-09
hsa-miR-4786-5p	-1.33167	0.305806	1.07377e-10	1.46183e-09
hsa-miR-483-3p	4.70606	4.5925	1.10633e-10	1.49228e-09
hsa-miR-196b-3p	3.22095	-0.291074	1.70079e-10	2.25963e-09
hsa-miR-130b-3p	1.09798	4.25716	2.86677e-10	3.75229e-09
hsa-miR-7705	1.56899	0.747737	3.14513e-10	4.08635e-09
hsa-miR-378d	-1.16389	0.756933	3.34688e-10	4.31674e-09
hsa-miR-548f-3p	3.56774	0.116313	3.92367e-10	4.98787e-09
hsa-miR-3127-5p	1.13429	2.4505	4.57625e-10	5.77588e-09
hsa-miR-4746-5p	1.25745	1.61772	5.1557e-10	6.46108e-09
hsa-miR-584-5p	1.47301	6.92478	5.77739e-10	7.18919e-09
hsa-miR-1-5p	-2.10746	-0.378033	6.6048e-10	8.10464e-09
hsa-miR-4652-5p	4.47704	0.801425	7.27949e-10	8.87093e-09
hsa-miR-20a-5p	1.1685	8.78254	7.71458e-10	9.27323e-09
hsa-miR-3622a-3p	-1.63705	-0.594179	8.13552e-10	9.71315e-09
hsa-miR-508-3p	2.65795	3.22883	8.63806e-10	1.02439e-08
hsa-miR-483-5p	4.08229	3.48106	1.0523e-09	1.2314e-08
hsa-miR-550a-5p	1.12176	2.44125	1.12651e-09	1.30101e-08
hsa-miR-6854-5p	1.63435	0.183989	1.27724e-09	1.44672e-08
hsa-miR-7-5p	1.55599	3.42262	1.70328e-09	1.90488e-08
hsa-miR-4536-3p	-1.3609	-0.468981	1.9826e-09	2.18954e-08
hsa-miR-200b-3p	1.21265	10.8201	2.0282e-09	2.22598e-08
hsa-miR-628-3p	-1.161	1.37898	2.07704e-09	2.26551e-08
hsa-miR-363-3p	-1.17886	3.23693	2.63573e-09	2.85726e-08
hsa-miR-3934-5p	1.37016	1.11692	3.46626e-09	3.71205e-08
hsa-miR-7974	2.26568	0.375653	4.46099e-09	4.7201e-08
hsa-miR-99a-3p	-1.22147	1.51996	5.24053e-09	5.51191e-08
hsa-miR-301b-3p	1.53116	0.869313	6.50729e-09	6.80377e-08
hsa-miR-1228-5p	1.67411	-0.0366398	8.52259e-09	8.85848e-08
hsa-miR-125b-2-3p	-1.22182	3.95999	8.61178e-09	8.89884e-08
hsa-miR-573	2.69013	-0.234905	8.74157e-09	8.98043e-08
hsa-miR-378i	-2.24322	-0.560031	8.83087e-09	9.01974e-08
hsa-miR-504-5p	-1.38019	0.322988	1.03269e-08	1.03094e-07
hsa-miR-194-5p	1.28078	13.7328	1.18822e-08	1.16644e-07
hsa-miR-4728-3p	2.56174	2.0969	1.25084e-08	1.22112e-07
hsa-miR-4777-3p	1.8876	-0.251853	1.4475e-08	1.39007e-07
hsa-miR-514a-3p	2.934	1.80478	2.43045e-08	2.29658e-07
hsa-miR-202-5p	-1.5247	0.194559	3.16854e-08	2.94675e-07
hsa-miR-1269a	5.98323	5.45653	4.7961e-08	4.41392e-07
hsa-miR-205-5p	-2.97349	7.76327	4.86478e-08	4.45392e-07
hsa-miR-3682-3p	1.22606	0.473267	5.09295e-08	4.63878e-07
hsa-miR-5589-5p	3.95758	-0.0430181	6.5139e-08	5.9026e-07
hsa-miR-5589-3p	3.40798	-0.295009	7.0842e-08	6.29034e-07
hsa-miR-4705	-2.00481	-0.719663	7.81851e-08	6.90766e-07
hsa-miR-3678-5p	-1.13141	-0.412479	1.44256e-07	1.24342e-06
hsa-miR-3189-3p	2.09763	-0.11914	1.69581e-07	1.45461e-06
hsa-miR-4521	-1.12049	-0.158353	1.84566e-07	1.5755e-06
hsa-miR-184	3.66482	2.77073	1.86728e-07	1.58629e-06
hsa-miR-200a-3p	1.12223	9.55934	2.48286e-07	2.06944e-06
hsa-miR-372-3p	7.97424	5.85884	3.39837e-07	2.76725e-06
hsa-miR-3651	1.44473	0.998963	3.53422e-07	2.86466e-06
hsa-miR-301b-5p	2.08355	0.116606	3.67546e-07	2.96555e-06
hsa-miR-129-5p	-1.42726	3.57955	3.8601e-07	3.10036e-06
hsa-miR-3944-3p	1.76048	-0.00548155	4.11359e-07	3.2742e-06
hsa-miR-4677-5p	1.55035	-0.291805	4.14143e-07	3.28157e-06
hsa-miR-4732-3p	-1.4011	-0.397639	4.63444e-07	3.63958e-06
hsa-miR-217	1.48243	6.12006	4.86498e-07	3.79827e-06
hsa-miR-3677-5p	1.20636	0.900709	4.8795e-07	3.79827e-06
hsa-miR-652-5p	1.25464	0.451219	5.25155e-07	4.03456e-06
hsa-miR-1292-5p	1.29819	0.0954777	5.75302e-07	4.40069e-06
hsa-miR-3176	1.81721	-0.223101	6.6756e-07	5.06257e-06
hsa-miR-3690	1.60117	0.181715	6.97076e-07	5.24142e-06
hsa-miR-767-3p	4.67047	0.864743	7.93603e-07	5.86735e-06
hsa-miR-196a-3p	2.51607	-0.58537	7.98005e-07	5.87532e-06
hsa-miR-942-3p	1.19063	0.552597	8.0172e-07	5.87817e-06
hsa-miR-556-3p	1.54733	0.0767343	1.04453e-06	7.56426e-06
hsa-miR-379-3p	-1.11657	0.309829	1.08071e-06	7.79431e-06
hsa-miR-4326	1.26063	3.23893	1.1351e-06	8.15334e-06
hsa-miR-6891-5p	2.25613	-0.411781	1.25879e-06	9.00519e-06
hsa-miR-6512-3p	-2.0299	-0.868102	1.44191e-06	1.02736e-05
hsa-miR-940	1.04369	1.69482	1.66403e-06	1.18086e-05
hsa-miR-6883-3p	-1.42205	-0.849549	1.69375e-06	1.19714e-05
hsa-miR-584-3p	1.81527	-0.0323432	1.73557e-06	1.22181e-05
hsa-miR-1225-3p	-1.54066	-0.834244	2.15017e-06	1.49581e-05
hsa-miR-551a	1.83994	0.34452	2.87832e-06	1.95615e-05
hsa-miR-548d-3p	1.58903	-0.123949	3.01527e-06	2.02585e-05
hsa-miR-137	-1.83292	0.276312	4.03018e-06	2.68729e-05
hsa-miR-3127-3p	1.96001	-0.40912	4.28473e-06	2.84629e-05
hsa-miR-99a-5p	-1.00189	9.09504	4.37777e-06	2.87972e-05
hsa-miR-5094	1.97918	-0.703281	4.37977e-06	2.87972e-05
hsa-miR-1228-3p	1.17288	0.139451	4.97119e-06	3.24136e-05
hsa-miR-934	3.38699	0.5271	5.51905e-06	3.58536e-05
hsa-miR-4658	2.09061	-0.455888	6.04602e-06	3.89902e-05
hsa-miR-9-3p	-1.20849	1.3772	6.97227e-06	4.46377e-05
hsa-miR-4664-5p	1.67351	-0.361835	7.33632e-06	4.66305e-05
hsa-miR-210-3p	1.28027	8.91985	9.22534e-06	5.76013e-05
hsa-miR-675-3p	1.89785	5.7847	9.66518e-06	5.99241e-05
hsa-miR-4758-3p	2.11784	-0.625064	9.97998e-06	6.16595e-05
hsa-miR-519a-5p	5.73824	1.91869	1.04052e-05	6.38402e-05
hsa-miR-1269b	6.57894	2.75482	1.325e-05	8.0456e-05
hsa-miR-1276	1.77409	-0.33542	1.37793e-05	8.33834e-05
hsa-miR-187-3p	-1.4531	3.73514	1.46628e-05	8.8427e-05
hsa-miR-548v	1.12939	1.05525	1.72877e-05	0.000103903
hsa-miR-6783-3p	1.56355	-0.372673	2.03173e-05	0.000121286
hsa-miR-615-5p	1.8714	-0.728028	2.10683e-05	0.000124507
hsa-miR-675-5p	2.74473	-0.377084	2.14141e-05	0.000126129
hsa-miR-6809-3p	-1.31962	-0.858286	2.28478e-05	0.000134126
hsa-miR-643	1.20233	-0.148868	2.53765e-05	0.000147501
hsa-miR-181b-2-3p	1.11817	0.917782	2.55538e-05	0.000148044
hsa-miR-3174	1.63681	-0.51442	2.5746e-05	0.000148671
hsa-miR-512-3p	6.39617	3.15923	5.44068e-05	0.000303271
hsa-miR-4713-5p	1.87766	-0.625844	7.01845e-05	0.000386343
hsa-miR-5698	1.22118	-0.0367325	7.25372e-05	0.000396821
hsa-miR-2681-5p	-1.22814	-0.885821	7.38694e-05	0.000402862
hsa-miR-7702	1.25522	0.814449	7.60778e-05	0.000412361
hsa-miR-4461	1.14777	0.168904	9.30875e-05	0.000501206
hsa-miR-138-1-3p	-1.1945	-0.670251	9.33203e-05	0.000501206
hsa-miR-219b-3p	1.07899	-0.143726	9.95889e-05	0.000528505
hsa-miR-3684	1.21096	-0.329681	9.95995e-05	0.000528505
hsa-miR-3200-3p	1.04084	1.97707	0.000126953	0.000665654
hsa-miR-549a	1.95373	-0.59531	0.000138622	0.00072255
hsa-miR-3654	1.91983	-0.536507	0.00015432	0.000799657
hsa-miR-4523	1.57651	-0.679558	0.00016756	0.000861537
hsa-miR-548az-5p	1.78529	-0.740496	0.000172857	0.000882772
hsa-miR-3187-3p	1.64382	-0.351158	0.000178042	0.000904021
hsa-miR-3646	1.37087	-0.795736	0.000186892	0.000946243
hsa-miR-204-3p	-1.48195	-0.794501	0.000189338	0.000955887
hsa-miR-96-3p	1.50148	-0.653339	0.000190175	0.000957374
hsa-miR-618	1.16787	0.124672	0.000191345	0.000960531
hsa-miR-4449	1.49025	0.227329	0.00019693	0.000985768
hsa-miR-2115-5p	1.65869	-0.72456	0.00020265	0.00101153
hsa-miR-3152-5p	-1.06682	-0.715496	0.000216107	0.00107567
hsa-miR-4745-5p	1.85905	-0.677803	0.000243341	0.00120107
hsa-miR-155-3p	1.12996	0.197914	0.000281981	0.00137641
hsa-miR-516a-5p	4.77419	3.08296	0.000289108	0.00140731
hsa-miR-3943	1.52397	-0.7395	0.00029101	0.00141268
hsa-miR-6744-5p	1.89065	-0.72261	0.000292396	0.00141552
hsa-miR-4517	1.60904	-0.717584	0.000321669	0.00154453
hsa-miR-373-3p	7.50594	3.19195	0.000375063	0.0017673
hsa-miR-1246	1.75324	-0.746828	0.000396827	0.00185501
hsa-miR-4763-5p	1.44633	-0.760895	0.000439329	0.00202678
hsa-miR-1257	1.36683	-0.803178	0.000473264	0.00216087
hsa-miR-4479	1.38618	-0.683504	0.000488779	0.00222596
hsa-miR-4678	-1.23809	-0.864471	0.000514995	0.00232735
hsa-miR-526b-5p	4.70734	3.07966	0.000519537	0.00234189
hsa-miR-4501	-1.60302	-0.606245	0.000531383	0.00238919
hsa-miR-3912-5p	-1.00422	-0.737498	0.00054002	0.00242187
hsa-miR-2115-3p	1.29083	-0.394362	0.000639998	0.0028239
hsa-miR-4745-3p	1.49736	-0.430634	0.000686069	0.00300815
hsa-miR-1304-3p	2.34233	0.683106	0.000735944	0.0032109
hsa-miR-205-3p	-2.83839	-0.73561	0.000749742	0.00325502
hsa-miR-4766-3p	1.04434	-0.157298	0.000756589	0.0032767
hsa-miR-6720-5p	-1.2261	-0.811923	0.000760487	0.00328553
hsa-miR-129-1-3p	-1.27472	-0.421809	0.000796708	0.00343362
hsa-miR-4536-5p	-1.07056	-0.855741	0.000800061	0.00343968
hsa-miR-449a	2.79851	0.232293	0.000852605	0.00363902
hsa-miR-662	1.62241	-0.766732	0.00100713	0.00426764
hsa-miR-6715b-3p	1.60113	-0.0588055	0.00104249	0.0044069
hsa-miR-3131	1.47172	1.47565	0.00113006	0.00472061
hsa-miR-105-3p	1.93857	-0.637496	0.00113629	0.00473544
hsa-miR-7-2-3p	-1.22161	-0.684939	0.0011961	0.00497297
hsa-miR-3150b-3p	1.21983	1.36105	0.00124476	0.00515102
hsa-miR-122-5p	3.4461	3.04647	0.001268	0.00519851
hsa-miR-211-5p	2.1747	-0.625616	0.00151638	0.00611745
hsa-miR-7151-5p	-1.27124	-0.623679	0.00158282	0.00632772
hsa-miR-296-3p	1.36312	0.417377	0.00159327	0.00635509
hsa-miR-1243	-1.06839	-0.800957	0.00170374	0.0067349
hsa-miR-548k	1.02461	-0.385001	0.00178521	0.00699439
hsa-miR-5691	-1.05478	-0.862968	0.00193584	0.00753443
hsa-miR-6499-3p	-2.02561	-0.869058	0.00196828	0.00764386
hsa-miR-3173-3p	1.02598	-0.842548	0.00197602	0.00765709
hsa-miR-6718-5p	1.15444	0.554686	0.00202284	0.00780426
hsa-miR-3622a-5p	-1.06461	-0.904286	0.00206885	0.00794709
hsa-miR-7854-3p	1.20492	-0.479589	0.0020766	0.00795955
hsa-miR-346	-1.04569	-0.609786	0.00224864	0.00850825
hsa-miR-1305	1.61849	-0.555038	0.00230497	0.00866571
hsa-miR-518b	4.58975	1.96449	0.00233163	0.00874731
hsa-miR-489-3p	1.25003	-0.406656	0.00249809	0.00933217
hsa-miR-6821-5p	1.20898	-0.78829	0.00252195	0.00940145
hsa-miR-7112-3p	1.16761	-0.579132	0.00259989	0.00965126
hsa-miR-5580-3p	1.32949	-0.461666	0.00272596	0.0100559
hsa-miR-3161	2.03961	-0.424031	0.00274491	0.0101047
hsa-miR-622	1.84107	-0.691143	0.00275203	0.0101098
hsa-miR-4741	1.23245	-0.519746	0.00276249	0.0101272
hsa-miR-5582-3p	1.11184	-0.578752	0.00277772	0.010162
hsa-miR-7641	1.44863	-0.177209	0.00285287	0.0103938
hsa-miR-4691-3p	1.29843	-0.725199	0.00312242	0.0113292
hsa-miR-2681-3p	-1.18279	-0.872735	0.00336222	0.0121743
hsa-miR-1185-1-3p	1.06999	-0.518057	0.00347508	0.0125316
hsa-miR-216a-3p	1.24426	-0.490818	0.00371167	0.0132496
hsa-miR-6773-5p	1.05217	-0.844527	0.00381995	0.0135268
hsa-miR-520f-3p	5.61493	1.15665	0.00389211	0.0137547
hsa-miR-6499-5p	-2.61584	-0.771308	0.00407409	0.0142271
hsa-miR-6777-5p	1.04476	-0.497915	0.00412631	0.0143527
hsa-miR-1292-3p	1.00515	-0.851072	0.00442948	0.0152571
hsa-miR-3177-3p	1.18729	-0.691964	0.00444329	0.0152749
hsa-miR-1911-5p	2.92194	1.03546	0.00456961	0.0156483
hsa-miR-371a-3p	6.52468	1.90012	0.00484605	0.0164944
hsa-miR-3937	1.69074	-0.763326	0.00486681	0.016506
hsa-miR-802	-1.5748	1.64036	0.00613555	0.0201141
hsa-miR-4640-5p	1.03541	-0.535928	0.00640296	0.0208746
hsa-miR-516b-5p	4.6505	1.35275	0.00725079	0.0234226
hsa-miR-6844	1.10453	-0.672094	0.00736616	0.0236655
hsa-miR-3619-3p	1.00888	-0.535924	0.00782347	0.0249082
hsa-miR-6735-5p	1.17023	-0.754037	0.00793644	0.0252225
hsa-miR-548x-3p	1.55132	-0.776679	0.00879575	0.0276459
hsa-miR-3660	1.26191	-0.818207	0.00895184	0.0280459
hsa-miR-4435	1.10774	-0.732811	0.00918246	0.0286163
hsa-miR-518c-5p	5.21	1.46013	0.00937408	0.0290597
hsa-miR-216b-5p	1.39685	-0.242672	0.00999724	0.0306686
hsa-miR-7844-5p	1.02711	-0.647154	0.0102542	0.0312873
hsa-miR-371a-5p	6.01275	1.60662	0.0102697	0.0312873
hsa-miR-302b-3p	5.24625	1.17992	0.0115929	0.0347786
hsa-miR-3145-5p	1.09542	-0.734962	0.0118211	0.0354033
hsa-miR-4728-5p	1.85686	-0.558009	0.0124279	0.0367841
hsa-miR-302a-5p	4.54062	0.386391	0.0127314	0.0374474
hsa-miR-6807-3p	1.03559	-0.815401	0.0127497	0.0374474
hsa-miR-520a-5p	5.01673	1.61012	0.0135167	0.0395431
hsa-miR-1910-5p	1.24832	-0.752185	0.014183	0.0410934
hsa-miR-521	2.40386	-0.603283	0.0143529	0.0415082
hsa-miR-202-3p	-1.05633	-0.810522	0.0144464	0.0417105
hsa-miR-520a-3p	4.07288	2.14846	0.0149128	0.0428471
hsa-miR-520c-3p	5.09591	0.705096	0.0159832	0.0457948
hsa-miR-520b	5.09309	0.70311	0.0159906	0.0457948
hsa-miR-520g-3p	4.4913	0.884598	0.0162894	0.0464999
hsa-miR-509-3-5p	1.38408	-0.613931	0.0168673	0.0476111
hsa-miR-522-3p	3.76679	0.197585	0.0169346	0.0477247
hsa-miR-187-5p	-1.18384	-0.771529	0.0172568	0.0484166
hsa-miR-519a-3p	3.62735	0.274122	0.0172609	0.0484166
hsa-miR-506-3p	1.60176	-0.566373	0.0173267	0.0485203
hsa-miR-520h	4.60631	0.419244	0.0174466	0.0487016

## Sheet: Table S3
Table S3. The results of univariate COX regression.
id	HR	HR.95L	HR.95H	pvalue
age	0.620848	0.349865	1.10172	0.103327
Gender	0.565395	0.264686	1.20774	0.140876
Grade	1.54246	0.882067	2.69727	0.128543
Stage	1.67577	1.1836	2.37261	0.00361321
T_Stage	1.47304	1.01761	2.1323	0.0401256
N_Stage	1.30069	0.990559	1.70792	0.0585302
M_Stage	2.38026	0.850754	6.65958	0.098524
hsa-miR-139-5p	0.963716	0.713123	1.30237	0.80991
hsa-miR-139-3p	0.867606	0.662478	1.13625	0.302129
hsa-miR-365b-3p	1.38429	0.865948	2.2129	0.174265
hsa-miR-365a-3p	1.38575	0.866584	2.21595	0.173165
hsa-miR-145-5p	1.12489	0.913007	1.38595	0.269059
hsa-miR-21-5p	1.09603	0.698221	1.7205	0.690204
hsa-miR-133a-3p	1.05447	0.905915	1.22738	0.493624
hsa-miR-145-3p	1.20888	0.950208	1.53796	0.122542
hsa-miR-30c-2-3p	1.03672	0.796084	1.35008	0.789014
hsa-miR-1-3p	1.03567	0.900787	1.19074	0.622524
hsa-miR-29c-3p	1.02683	0.788246	1.33763	0.844405
hsa-miR-5683	0.96824	0.738837	1.26887	0.815031
hsa-miR-196a-5p	0.989975	0.874499	1.1207	0.873489
hsa-miR-29c-5p	0.884215	0.614017	1.27331	0.508381
hsa-miR-30a-3p	1.09685	0.882894	1.36264	0.403743
hsa-miR-30e-3p	1.00299	0.668956	1.50383	0.988463
hsa-miR-143-3p	1.16284	0.909444	1.48685	0.22896
hsa-miR-6510-3p	0.958254	0.596254	1.54003	0.860171
hsa-miR-133b	1.07945	0.891902	1.30644	0.432375
hsa-miR-195-3p	0.804231	0.541385	1.19469	0.280592
hsa-miR-28-3p	0.898653	0.524646	1.53928	0.697155
hsa-miR-195-5p	1.03276	0.753894	1.41479	0.84089
hsa-miR-29b-2-5p	0.742894	0.503878	1.09529	0.133495
hsa-miR-27b-3p	1.35056	0.936531	1.94761	0.107638
hsa-miR-146b-5p	1.08161	0.843787	1.38645	0.535772
hsa-let-7e-3p	1.19391	0.878092	1.62333	0.258208
hsa-miR-125a-5p	1.33389	0.885545	2.00922	0.16808
hsa-miR-28-5p	1.81644	0.904182	3.64911	0.0935479
hsa-miR-135b-5p	1.02157	0.865617	1.20563	0.80062
hsa-miR-193a-5p	0.810418	0.534858	1.22795	0.321466
hsa-miR-196b-5p	1.02417	0.919795	1.14039	0.663188
hsa-miR-26a-5p	1.2601	0.81207	1.95533	0.302382
hsa-miR-23b-3p	1.22156	0.825512	1.80762	0.316857
hsa-miR-490-3p	1.03322	0.880401	1.21255	0.689058
hsa-miR-135b-3p	0.931157	0.672831	1.28866	0.667023
hsa-miR-486-5p	1.02867	0.853918	1.23918	0.766056
hsa-miR-378a-5p	0.934087	0.733689	1.18922	0.579979
hsa-miR-551b-3p	1.35929	1.05344	1.75394	0.0182603
hsa-miR-30a-5p	1.07391	0.834772	1.38154	0.579042
hsa-miR-501-3p	0.951597	0.789163	1.14747	0.603389
hsa-miR-181a-3p	1.12139	0.799162	1.57353	0.507427
hsa-miR-6507-5p	1.43062	0.386637	5.2935	0.591649
hsa-miR-140-3p	0.894086	0.564882	1.41514	0.632751
hsa-miR-133a-5p	0.948751	0.555113	1.62152	0.847442
hsa-miR-143-5p	1.18808	0.949949	1.48592	0.131027
hsa-miR-18a-5p	1.08592	0.888465	1.32725	0.420824
hsa-miR-490-5p	1.14174	0.518625	2.51352	0.741985
hsa-miR-885-5p	1.20414	0.587311	2.46881	0.612067
hsa-miR-378a-3p	0.930483	0.720559	1.20157	0.580721
hsa-miR-383-5p	1.11334	0.824299	1.50372	0.483897
hsa-miR-328-3p	1.20406	0.910784	1.59178	0.192287
hsa-miR-378c	0.897132	0.641176	1.25527	0.526474
hsa-miR-149-5p	1.10213	0.907127	1.33906	0.327654
hsa-miR-21-3p	0.939492	0.730407	1.20843	0.626995
hsa-miR-146b-3p	1.08441	0.82994	1.41689	0.552598
hsa-miR-183-5p	1.00357	0.859594	1.17165	0.964056
hsa-miR-19a-3p	0.986231	0.782173	1.24353	0.906684
hsa-miR-381-3p	1.50726	1.06534	2.1325	0.0204791
hsa-miR-218-5p	1.12197	0.885434	1.42169	0.340746
hsa-miR-335-3p	1.09453	0.908004	1.31937	0.343361
hsa-miR-92a-1-5p	0.871857	0.681512	1.11537	0.275195
hsa-miR-500a-3p	0.850214	0.66565	1.08595	0.193746
hsa-miR-203a-3p	1.04083	0.902559	1.20029	0.582109
hsa-miR-6720-3p	1.05322	0.789241	1.4055	0.724667
hsa-miR-552-3p	1.04911	0.937004	1.17463	0.405698
hsa-miR-877-5p	1.02826	0.785946	1.34528	0.838945
hsa-miR-431-5p	1.12762	0.799133	1.59114	0.494186
hsa-miR-552-5p	1.04819	0.952937	1.15296	0.332937
hsa-miR-96-5p	0.967645	0.797137	1.17463	0.739465
hsa-miR-6511b-3p	1.06743	0.688997	1.65372	0.770166
hsa-miR-204-5p	0.965881	0.805178	1.15866	0.708488
hsa-miR-5680	2.86862	0.776398	10.5989	0.114013
hsa-miR-944	1.21568	0.857357	1.72377	0.273
hsa-miR-451a	1.02973	0.869041	1.22014	0.73501
hsa-miR-3199	0.526991	0.274266	1.01259	0.0545531
hsa-miR-188-5p	0.954031	0.718566	1.26665	0.74487
hsa-miR-17-5p	1.01421	0.79741	1.28994	0.90848
hsa-miR-935	0.915274	0.755295	1.10914	0.36642
hsa-miR-937-3p	1.00023	0.748147	1.33726	0.99874
hsa-miR-1307-3p	1.06112	0.821759	1.37021	0.649201
hsa-miR-497-5p	1.06182	0.766502	1.47091	0.718307
hsa-miR-1301-3p	1.15621	0.885147	1.51028	0.286929
hsa-miR-182-5p	0.955678	0.806967	1.13179	0.599349
hsa-miR-548ba	0.321316	0.0713741	1.44651	0.139128
hsa-let-7e-5p	1.11476	0.86155	1.44238	0.408592
hsa-miR-592	1.0406	0.848099	1.27679	0.70297
hsa-miR-18a-3p	1.02397	0.775807	1.3515	0.867175
hsa-miR-100-5p	1.20438	0.965663	1.50211	0.0989513
hsa-miR-500b-3p	1.0554	0.725289	1.53576	0.778142
hsa-miR-326	1.16447	0.863087	1.5711	0.319041
hsa-miR-605-5p	1.02105	0.538819	1.93487	0.949069
hsa-miR-144-3p	1.04907	0.854288	1.28826	0.647589
hsa-miR-708-5p	1.20042	0.973684	1.47994	0.0872146
hsa-miR-19b-1-5p	1.05087	0.797789	1.38423	0.724135
hsa-miR-671-5p	1.099	0.807376	1.49594	0.548514
hsa-miR-1258	1.21725	0.813778	1.82078	0.3386
hsa-miR-200a-5p	1.04591	0.876356	1.24826	0.61892
hsa-miR-3662	0.870892	0.610109	1.24314	0.446463
hsa-miR-181b-3p	0.965342	0.762375	1.22235	0.769614
hsa-miR-105-5p	0.992571	0.910506	1.08203	0.865526
hsa-miR-4664-3p	0.874831	0.561973	1.36186	0.553716
hsa-miR-181b-5p	1.14145	0.845653	1.54072	0.387313
hsa-miR-503-5p	1.05562	0.820246	1.35853	0.67411
hsa-miR-93-5p	0.974332	0.746447	1.27179	0.848297
hsa-miR-144-5p	0.999204	0.827345	1.20676	0.993401
hsa-miR-25-5p	0.803074	0.514253	1.2541	0.334873
hsa-miR-509-3p	0.997135	0.793785	1.25258	0.980332
hsa-miR-615-3p	1.00128	0.804898	1.24557	0.990863
hsa-miR-501-5p	0.907769	0.679913	1.21199	0.511699
hsa-let-7c-5p	1.11011	0.907075	1.35859	0.310774
hsa-miR-4661-5p	0.984803	0.80806	1.2002	0.879393
hsa-miR-125b-5p	1.19728	0.943684	1.51903	0.138165
hsa-miR-4770	2.92206	0.693676	12.309	0.143887
hsa-miR-767-5p	0.981206	0.892467	1.07877	0.694849
hsa-miR-183-3p	1.19109	0.838322	1.69229	0.329147
hsa-miR-141-5p	1.01233	0.853741	1.20037	0.887909
hsa-miR-1262	1.05135	0.644446	1.71519	0.841059
hsa-miR-1254	1.23555	0.833388	1.83177	0.292436
hsa-miR-4786-5p	0.681474	0.385443	1.20486	0.187175
hsa-miR-483-3p	1.04651	0.922674	1.18696	0.479277
hsa-miR-196b-3p	1.00317	0.626621	1.606	0.989474
hsa-miR-130b-3p	1.12142	0.908773	1.38383	0.285409
hsa-miR-7705	1.0689	0.748461	1.52652	0.714036
hsa-miR-378d	1.01913	0.63469	1.63643	0.937494
hsa-miR-548f-3p	1.14846	0.885304	1.48983	0.297193
hsa-miR-3127-5p	1.08944	0.806717	1.47123	0.576292
hsa-miR-4746-5p	0.932738	0.688796	1.26307	0.652606
hsa-miR-584-5p	1.03592	0.855547	1.25432	0.71769
hsa-miR-1-5p	1.87045	0.74704	4.68324	0.181163
hsa-miR-4652-5p	1.18943	0.948856	1.491	0.132421
hsa-miR-20a-5p	0.957252	0.751921	1.21865	0.722842
hsa-miR-3622a-3p	0.857012	0.246682	2.97739	0.808124
hsa-miR-508-3p	1.03388	0.851699	1.25504	0.736168
hsa-miR-483-5p	1.0338	0.889327	1.20174	0.665157
hsa-miR-550a-5p	1.0385	0.792506	1.36085	0.784171
hsa-miR-6854-5p	1.00463	0.616328	1.63757	0.985219
hsa-miR-7-5p	0.876098	0.719672	1.06652	0.18745
hsa-miR-4536-3p	1.12706	0.455184	2.79064	0.795973
hsa-miR-200b-3p	1.01962	0.847839	1.22621	0.836446
hsa-miR-628-3p	1.00485	0.736665	1.37067	0.975622
hsa-miR-363-3p	1.27966	1.01212	1.61792	0.0393399
hsa-miR-3934-5p	1.08263	0.776769	1.50894	0.639282
hsa-miR-7974	1.12404	0.79052	1.59826	0.514999
hsa-miR-99a-3p	1.12558	0.808674	1.56668	0.483167
hsa-miR-301b-3p	1.08557	0.79369	1.4848	0.607343
hsa-miR-1228-5p	0.906416	0.515363	1.5942	0.733049
hsa-miR-125b-2-3p	1.09141	0.878201	1.35639	0.430238
hsa-miR-573	0.927584	0.563037	1.52816	0.767903
hsa-miR-378i	0.192919	0.0394264	0.943977	0.0422418
hsa-miR-504-5p	1.07354	0.699162	1.64837	0.745703
hsa-miR-194-5p	0.930203	0.809265	1.06922	0.308597
hsa-miR-4728-3p	1.01479	0.80355	1.28157	0.901867
hsa-miR-4777-3p	1.54726	0.809198	2.95851	0.186898
hsa-miR-514a-3p	1.10972	0.887102	1.38821	0.36212
hsa-miR-202-5p	0.995905	0.552518	1.7951	0.989109
hsa-miR-1269a	1.04564	0.949128	1.15196	0.366404
hsa-miR-205-5p	1.04278	0.921097	1.18055	0.508136
hsa-miR-3682-3p	1.29736	0.838762	2.00669	0.242065
hsa-miR-5589-5p	1.29652	0.9134	1.84035	0.146195
hsa-miR-5589-3p	1.22974	0.76779	1.96961	0.389524
hsa-miR-4705	0.560241	0.0357336	8.78362	0.679902
hsa-miR-3678-5p	1.21117	0.561298	2.61345	0.625381
hsa-miR-3189-3p	0.68276	0.385095	1.21051	0.191516
hsa-miR-4521	0.509226	0.223031	1.16267	0.109121
hsa-miR-184	1.15766	0.997215	1.34392	0.0544387
hsa-miR-200a-3p	1.02105	0.861982	1.20946	0.809508
hsa-miR-372-3p	1.11851	0.993081	1.25978	0.0649581
hsa-miR-3651	0.96207	0.712044	1.29989	0.801173
hsa-miR-301b-5p	1.10635	0.811464	1.50841	0.522794
hsa-miR-129-5p	1.07275	0.90439	1.27246	0.420094
hsa-miR-3944-3p	1.04107	0.672983	1.61049	0.856503
hsa-miR-4677-5p	0.970902	0.468518	2.01198	0.936689
hsa-miR-4732-3p	1.3386	0.817398	2.19212	0.246548
hsa-miR-217	1.07157	0.886377	1.29545	0.475207
hsa-miR-3677-5p	1.06161	0.742086	1.51871	0.743483
hsa-miR-652-5p	0.653045	0.403739	1.0563	0.0824334
hsa-miR-1292-5p	0.937664	0.567204	1.55009	0.801846
hsa-miR-3176	0.932605	0.546391	1.59181	0.798118
hsa-miR-3690	1.34612	0.890092	2.0358	0.159041
hsa-miR-767-3p	0.994402	0.803457	1.23072	0.958842
hsa-miR-196a-3p	0.692213	0.292967	1.63554	0.401734
hsa-miR-942-3p	0.923111	0.635086	1.34176	0.675006
hsa-miR-556-3p	0.998906	0.610297	1.63496	0.996525
hsa-miR-379-3p	1.72321	1.17187	2.53394	0.00567235
hsa-miR-4326	1.04285	0.851654	1.27698	0.684704
hsa-miR-6891-5p	0.747078	0.365135	1.52855	0.424703
hsa-miR-6512-3p	1.34076	0.063518	28.3012	0.850518
hsa-miR-940	1.0783	0.830292	1.40038	0.571865
hsa-miR-6883-3p	16.9039	0.41566	687.441	0.134755
hsa-miR-584-3p	0.897634	0.524582	1.53598	0.693552
hsa-miR-1225-3p	13.0952	1.07468	159.566	0.0437556
hsa-miR-551a	1.06117	0.744833	1.51185	0.742352
hsa-miR-548d-3p	0.928726	0.574752	1.5007	0.76265
hsa-miR-137	0.891449	0.508416	1.56305	0.688377
hsa-miR-3127-3p	1.84379	0.976942	3.47979	0.0590289
hsa-miR-99a-5p	1.14746	0.945555	1.39249	0.163613
hsa-miR-5094	1.11408	0.379196	3.27317	0.844251
hsa-miR-1228-3p	1.65553	0.998092	2.74603	0.0508709
hsa-miR-934	0.93866	0.687469	1.28163	0.690352
hsa-miR-4658	1.08727	0.484992	2.43746	0.839036
hsa-miR-9-3p	1.27122	1.02638	1.57447	0.027912
hsa-miR-4664-5p	0.585034	0.29086	1.17673	0.132702
hsa-miR-210-3p	1.02012	0.887726	1.17226	0.778832
hsa-miR-675-3p	1.1028	0.979292	1.24189	0.106379
hsa-miR-4758-3p	1.43467	0.580803	3.54385	0.434037
hsa-miR-519a-5p	0.993373	0.814179	1.21201	0.947766
hsa-miR-1269b	1.01363	0.875673	1.17332	0.856069
hsa-miR-1276	1.11657	0.639841	1.94849	0.697923
hsa-miR-187-3p	1.01582	0.883102	1.16849	0.82606
hsa-miR-548v	1.02901	0.781046	1.35569	0.838918
hsa-miR-6783-3p	1.21481	0.64771	2.27844	0.544228
hsa-miR-615-5p	1.07155	0.363182	3.16153	0.90038
hsa-miR-675-5p	1.50134	0.977208	2.30658	0.0636345
hsa-miR-6809-3p	8.66106e-46	0	Inf	0.997218
hsa-miR-643	1.25715	0.647411	2.44114	0.499116
hsa-miR-181b-2-3p	0.941557	0.688728	1.2872	0.705828
hsa-miR-3174	0.51816	0.191788	1.39992	0.194789
hsa-miR-512-3p	0.978087	0.820571	1.16584	0.804677
hsa-miR-4713-5p	0.709797	0.269869	1.86687	0.487226
hsa-miR-5698	0.965676	0.543309	1.71639	0.905259
hsa-miR-2681-5p	0.00758858	1.69678e-08	3393.87	0.46216
hsa-miR-7702	1.04954	0.754518	1.45992	0.773988
hsa-miR-4461	0.843875	0.534248	1.33295	0.466742
hsa-miR-138-1-3p	1.43967	0.552283	3.75287	0.455991
hsa-miR-219b-3p	0.868683	0.466998	1.61588	0.656639
hsa-miR-3684	1.18267	0.682777	2.04854	0.549465
hsa-miR-3200-3p	0.988864	0.784224	1.2469	0.924582
hsa-miR-549a	0.68431	0.366189	1.27879	0.234398
hsa-miR-3654	0.801434	0.386312	1.66263	0.552174
hsa-miR-4523	1.54878	0.510288	4.70072	0.43995
hsa-miR-548az-5p	0.394738	0.0882796	1.76506	0.223825
hsa-miR-3187-3p	0.861367	0.44724	1.65896	0.655405
hsa-miR-3646	0.946025	0.21293	4.20309	0.941867
hsa-miR-204-3p	0.481523	0.105839	2.19073	0.344444
hsa-miR-96-3p	0.411341	0.120593	1.40308	0.155902
hsa-miR-618	1.10643	0.775428	1.57874	0.57708
hsa-miR-4449	0.891189	0.612743	1.29617	0.546695
hsa-miR-2115-5p	0.686353	0.277932	1.69495	0.414512
hsa-miR-3152-5p	0.442224	0.101384	1.92892	0.277587
hsa-miR-4745-5p	1.60535	0.680199	3.78883	0.279973
hsa-miR-155-3p	1.12805	0.783848	1.6234	0.516511
hsa-miR-516a-5p	0.989425	0.825543	1.18584	0.908391
hsa-miR-3943	2.24472	0.519922	9.69136	0.278587
hsa-miR-6744-5p	1.05281	0.472455	2.34606	0.899827
hsa-miR-4517	0.689864	0.237557	2.00336	0.494891
hsa-miR-373-3p	1.16623	1.00758	1.34988	0.0392921
hsa-miR-1246	1.16866	0.258261	5.28835	0.839641
hsa-miR-4763-5p	0.724951	0.184999	2.84086	0.644373
hsa-miR-1257	0.849911	0.253616	2.8482	0.792112
hsa-miR-4479	0.553973	0.133095	2.30576	0.416921
hsa-miR-4678	3.66127	0.444944	30.1271	0.227475
hsa-miR-526b-5p	1.00752	0.848644	1.19615	0.931773
hsa-miR-4501	0.902866	0.373956	2.17985	0.820261
hsa-miR-3912-5p	1.32954	0.200903	8.79872	0.767676
hsa-miR-2115-3p	0.881925	0.455195	1.7087	0.709632
hsa-miR-4745-3p	0.707231	0.329914	1.51608	0.373269
hsa-miR-1304-3p	1.14802	0.965854	1.36455	0.117381
hsa-miR-205-3p	2.79061	0.695164	11.2024	0.147838
hsa-miR-4766-3p	1.01764	0.583415	1.77504	0.950884
hsa-miR-6720-5p	2.74599	1.02624	7.34764	0.0442678
hsa-miR-129-1-3p	1.57884	0.885697	2.81443	0.121521
hsa-miR-4536-5p	0.743107	0.0090506	61.0134	0.894969
hsa-miR-449a	0.878405	0.393947	1.95862	0.751332
hsa-miR-662	1.11227	0.505641	2.44667	0.791369
hsa-miR-6715b-3p	0.848978	0.501563	1.43703	0.542057
hsa-miR-3131	0.86365	0.687449	1.08501	0.207982
hsa-miR-105-3p	1.13086	0.554712	2.30542	0.735066
hsa-miR-7-2-3p	0.830074	0.265748	2.59277	0.748599
hsa-miR-3150b-3p	1.04807	0.819111	1.34103	0.708892
hsa-miR-122-5p	1.08277	0.931898	1.25808	0.298938
hsa-miR-211-5p	0.790343	0.220327	2.83507	0.718081
hsa-miR-7151-5p	1.01591	0.383216	2.69319	0.974686
hsa-miR-296-3p	1.08455	0.830459	1.41637	0.55123
hsa-miR-1243	0.75414	0.0542027	10.4926	0.833621
hsa-miR-548k	1.09023	0.565837	2.1006	0.796279
hsa-miR-5691	0.288802	0.000465668	179.112	0.704997
hsa-miR-6499-3p	7.86394	1.15895	53.3598	0.0347755
hsa-miR-3173-3p	0.231747	0.0152994	3.51039	0.291701
hsa-miR-6718-5p	0.895976	0.615708	1.30382	0.566048
hsa-miR-3622a-5p	5.35803e-52	0	Inf	0.997141
hsa-miR-7854-3p	1.71998	1.0037	2.94745	0.0484508
hsa-miR-346	1.22749	0.480119	3.13827	0.668666
hsa-miR-1305	1.06661	0.603077	1.88642	0.824579
hsa-miR-518b	0.977455	0.787135	1.21379	0.83649
hsa-miR-489-3p	0.804689	0.381857	1.69572	0.567753
hsa-miR-6821-5p	0.9723	0.270299	3.49749	0.965695
hsa-miR-7112-3p	1.60653	0.729703	3.53699	0.239047
hsa-miR-5580-3p	0.96294	0.555396	1.66953	0.893006
hsa-miR-3161	0.655655	0.385254	1.11584	0.119723
hsa-miR-622	0.774018	0.330861	1.81075	0.554699
hsa-miR-4741	1.34005	0.611916	2.9346	0.464243
hsa-miR-5582-3p	0.924833	0.368102	2.32358	0.867962
hsa-miR-7641	0.73461	0.378197	1.42691	0.362577
hsa-miR-4691-3p	2.37665	1.0181	5.54809	0.0453466
hsa-miR-2681-3p	41.1477	2.9236	579.126	0.005867
hsa-miR-1185-1-3p	1.33981	0.640364	2.80322	0.43738
hsa-miR-216a-3p	1.30037	0.538813	3.1383	0.559025
hsa-miR-6773-5p	2.0231	0.438955	9.32426	0.366083
hsa-miR-520f-3p	0.951056	0.736643	1.22788	0.700237
hsa-miR-6499-5p	3.13739	1.33575	7.36906	0.00867931
hsa-miR-6777-5p	0.95176	0.416229	2.17632	0.906728
hsa-miR-1292-3p	1.45612	0.276694	7.66291	0.657396
hsa-miR-3177-3p	0.658507	0.229571	1.88888	0.437125
hsa-miR-1911-5p	1.19652	1.00821	1.42001	0.0400164
hsa-miR-371a-3p	1.16171	0.94971	1.42104	0.144825
hsa-miR-3937	1.48659	0.552888	3.99708	0.432061
hsa-miR-802	1.02175	0.802595	1.30075	0.861325
hsa-miR-4640-5p	1.91663	0.978683	3.75346	0.0578108
hsa-miR-516b-5p	1.02496	0.841474	1.24845	0.806497
hsa-miR-6844	1.05474	0.42488	2.61834	0.908539
hsa-miR-3619-3p	1.04806	0.433188	2.53569	0.917066
hsa-miR-6735-5p	0.971201	0.260401	3.62223	0.965295
hsa-miR-548x-3p	0.91492	0.349685	2.39381	0.856213
hsa-miR-3660	1.46373	0.50821	4.21576	0.48026
hsa-miR-4435	1.67956	0.385968	7.3087	0.489495
hsa-miR-518c-5p	0.979813	0.778286	1.23352	0.862192
hsa-miR-216b-5p	0.717229	0.280921	1.83118	0.487071
hsa-miR-7844-5p	0.630383	0.211417	1.87961	0.407775
hsa-miR-371a-5p	1.19313	0.97539	1.45947	0.0858722
hsa-miR-302b-3p	0.937612	0.526787	1.66883	0.826655
hsa-miR-3145-5p	1.33522	0.498009	3.57988	0.565611
hsa-miR-4728-5p	1.3212	0.779364	2.23975	0.300988
hsa-miR-302a-5p	1.13631	0.722025	1.78832	0.580736
hsa-miR-6807-3p	4.97103	1.88189	13.131	0.00121321
hsa-miR-520a-5p	1.01074	0.821159	1.24409	0.919705
hsa-miR-1910-5p	1.84574	1.00515	3.38931	0.0480962
hsa-miR-521	0.994925	0.634597	1.55985	0.982306
hsa-miR-202-3p	0.519656	0.0764082	3.53421	0.503347
hsa-miR-520a-3p	1.00823	0.830053	1.22465	0.934158
hsa-miR-520c-3p	0.946496	0.71831	1.24717	0.69603
hsa-miR-520b	0.944579	0.714831	1.24817	0.688438
hsa-miR-520g-3p	1.00705	0.81036	1.25149	0.949461
hsa-miR-509-3-5p	1.29628	0.658674	2.55111	0.452506
hsa-miR-522-3p	1.05388	0.809296	1.37239	0.696894
hsa-miR-187-5p	0.730995	0.151281	3.53218	0.69663
hsa-miR-519a-3p	0.977746	0.731867	1.30623	0.878963
hsa-miR-506-3p	0.913684	0.399114	2.09168	0.830846
hsa-miR-520h	0.993421	0.768893	1.28351	0.959727

## Sheet: Table S4
Table S4. Online databases predicted 50 target genes of these four miRNAs.
Gene ID	logFC
RERG	-2.25265
NRXN3	-1.99514
FRMD5	2.05502
THSD4	-1.80304
AFF3	-1.77046
PRICKLE2	-1.81276
P2RY1	-1.96166
MTTP	-4.5932
OTP	2.05094
DUSP1	-1.80348
RGMB	-1.387
PRR7	1.57198
ADAT2	1.10395
THBS2	2.49329
ID4	-1.5373
FOXP2	-2.01843
NR4A3	-2.44418
RASGEF1A	1.75162
P4HA1	1.13892
GFRA1	-2.26421
ZNF485	1.12118
EMP1	-3.24722
RAB3IP	1.39365
LRFN5	-1.48119
SERPINB10	-1.07395
PPM1L	-1.11976
NLGN1	-1.73107
POU3F2	2.58662
FSCN1	1.16805
DLC1	-1.06746
GGH	1.78824
SULF1	2.43729
MAGEH1	-1.09839
LHX5	-1.28076
C1QTNF8	2.40679
PROX1	2.19382
URB2	1.25492
DKK1	2.25638
HOXC11	4.49424
NOVA1	-1.75508
FOXG1	1.28721
MYEF2	-1.32847
HOMER2	-1.21717
ONECUT2	1.37299
SLC39A10	1.76897
SATB1	-1.11368
ZIC1	2.99452
GPM6A	-2.86186
ANLN	2.08613
CALD1	-1.75303

## Sheet: Table S5
Table S5. The results of GO analysis and KEGG analysis of ultimate target genes.
BP
	ID	Description	GeneRatio	BgRatio	pvalue	p.adjust	qvalue	geneID	Count
GO:0021879	GO:0021879	forebrain neuron differentiation	4/50	49/18862	8.47679e-06	0.00580265	0.00482062	OTP/LHX5/PROX1/FOXG1	4
GO:2000179	GO:2000179	positive regulation of neural precursor cell proliferation	4/50	50/18862	9.19596e-06	0.00580265	0.00482062	OTP/LHX5/PROX1/FOXG1	4
GO:0021872	GO:0021872	forebrain generation of neurons	4/50	56/18862	1.44954e-05	0.00609775	0.00506578	OTP/LHX5/PROX1/FOXG1	4
GO:0061351	GO:0061351	neural precursor cell proliferation	5/50	138/18862	3.17006e-05	0.0100015	0.00830889	OTP/POU3F2/LHX5/PROX1/FOXG1	5
GO:0030900	GO:0030900	forebrain development	7/50	357/18862	4.06908e-05	0.0102703	0.00853221	OTP/FOXP2/POU3F2/DLC1/LHX5/PROX1/FOXG1	7
GO:0021543	GO:0021543	pallium development	5/50	156/18862	5.69471e-05	0.0106732	0.00886688	FOXP2/POU3F2/LHX5/PROX1/FOXG1	5
GO:2000177	GO:2000177	regulation of neural precursor cell proliferation	4/50	82/18862	6.56185e-05	0.0106732	0.00886688	OTP/LHX5/PROX1/FOXG1	4
GO:0051491	GO:0051491	positive regulation of filopodium assembly	3/50	30/18862	6.76589e-05	0.0106732	0.00886688	NLGN1/FSCN1/GPM6A	3
GO:0021761	GO:0021761	limbic system development	4/50	98/18862	0.000131364	0.0184201	0.0153027	OTP/POU3F2/LHX5/PROX1	4
GO:0120034	GO:0120034	positive regulation of plasma membrane bounded cell projection assembly	4/50	106/18862	0.000177864	0.0214627	0.0178304	NLGN1/FSCN1/GPM6A/ANLN	4
GO:0021575	GO:0021575	hindbrain morphogenesis	3/50	42/18862	0.000187076	0.0214627	0.0178304	DLC1/LHX5/PROX1	3
GO:0051489	GO:0051489	regulation of filopodium assembly	3/50	46/18862	0.000245532	0.0258218	0.0214517	NLGN1/FSCN1/GPM6A	3
GO:0032060	GO:0032060	bleb assembly	2/50	10/18862	0.000305724	0.0275588	0.0228948	EMP1/ANLN	2
GO:0035860	GO:0035860	glial cell-derived neurotrophic factor receptor signaling pathway	2/50	10/18862	0.000305724	0.0275588	0.0228948	GFRA1/SULF1	2
GO:0021537	GO:0021537	telencephalon development	5/50	231/18862	0.000356808	0.0300195	0.024939	FOXP2/POU3F2/LHX5/PROX1/FOXG1	5
GO:0045165	GO:0045165	cell fate commitment	5/50	251/18862	0.000521235	0.0411124	0.0341546	POU3F2/PROX1/DKK1/FOXG1/ONECUT2	5
GO:0046847	GO:0046847	filopodium assembly	3/50	63/18862	0.000622292	0.046196	0.0383779	NLGN1/FSCN1/GPM6A	3
CC
	ID	Description	GeneRatio	BgRatio	pvalue	p.adjust	qvalue	geneID	Count
GO:0098978	GO:0098978	glutamatergic synapse	6/50	308/19520	0.000130258	0.0124729	0.00932378	P2RY1/PRR7/LRFN5/NLGN1/HOMER2/GPM6A	6
GO:0098858	GO:0098858	actin-based cell projection	5/50	216/19520	0.000223828	0.0124729	0.00932378	MTTP/NLGN1/FSCN1/HOMER2/GPM6A	5
GO:0099699	GO:0099699	integral component of synaptic membrane	4/50	128/19520	0.00032166	0.0124729	0.00932378	P2RY1/LRFN5/NLGN1/GPM6A	4
GO:0099059	GO:0099059	integral component of presynaptic active zone membrane	2/50	12/19520	0.000417496	0.0124729	0.00932378	P2RY1/GPM6A	2
GO:0099240	GO:0099240	intrinsic component of synaptic membrane	4/50	140/19520	0.000451918	0.0124729	0.00932378	P2RY1/LRFN5/NLGN1/GPM6A	4
GO:0098945	GO:0098945	intrinsic component of presynaptic active zone membrane	2/50	15/19520	0.000660942	0.0152017	0.0113636	P2RY1/GPM6A	2
GO:0030864	GO:0030864	cortical actin cytoskeleton	3/50	78/19520	0.00105094	0.0198189	0.014815	DLC1/ANLN/CALD1	3
GO:0014069	GO:0014069	postsynaptic density	5/50	313/19520	0.00120494	0.0198189	0.014815	P2RY1/PRR7/LRFN5/NLGN1/HOMER2	5
GO:0032279	GO:0032279	asymmetric synapse	5/50	318/19520	0.00129254	0.0198189	0.014815	P2RY1/PRR7/LRFN5/NLGN1/HOMER2	5
GO:0099572	GO:0099572	postsynaptic specialization	5/50	333/19520	0.00158374	0.0218556	0.0163375	P2RY1/PRR7/LRFN5/NLGN1/HOMER2	5
GO:0098984	GO:0098984	neuron to neuron synapse	5/50	342/19520	0.00178017	0.0223331	0.0166944	P2RY1/PRR7/LRFN5/NLGN1/HOMER2	5
GO:0048787	GO:0048787	presynaptic active zone membrane	2/50	27/19520	0.00216649	0.0225253	0.0168382	P2RY1/GPM6A	2
GO:0030175	GO:0030175	filopodium	3/50	103/19520	0.00233588	0.0225253	0.0168382	NLGN1/FSCN1/GPM6A	3
GO:0030863	GO:0030863	cortical cytoskeleton	3/50	104/19520	0.00240096	0.0225253	0.0168382	DLC1/ANLN/CALD1	3
GO:0097060	GO:0097060	synaptic membrane	5/50	368/19520	0.00244841	0.0225253	0.0168382	P2RY1/PRR7/LRFN5/NLGN1/GPM6A	5
GO:0099634	GO:0099634	postsynaptic specialization membrane	3/50	109/19520	0.00274319	0.02366	0.0176864	PRR7/LRFN5/NLGN1	3
GO:0045211	GO:0045211	postsynaptic membrane	4/50	265/19520	0.00468588	0.0380383	0.0284344	P2RY1/PRR7/LRFN5/NLGN1	4
MF
	ID	Description	GeneRatio	BgRatio	pvalue	p.adjust	qvalue	geneID	Count
GO:0016922	GO:0016922	nuclear receptor binding	4/49	97/18337	0.000129884	0.0185734	0.014629	RERG/FOXP2/NR4A3/PROX1	4
GO:0035257	GO:0035257	nuclear hormone receptor binding	4/49	140/18337	0.000528276	0.0377718	0.0297503	RERG/FOXP2/NR4A3/PROX1	4
GO:0035258	GO:0035258	steroid hormone receptor binding	3/49	77/18337	0.00114153	0.041631	0.03279	RERG/FOXP2/NR4A3	3
GO:0051427	GO:0051427	hormone receptor binding	4/49	173/18337	0.0011645	0.041631	0.03279	RERG/FOXP2/NR4A3/PROX1	4
KEGG
	ID	Description	GeneRatio	BgRatio	pvalue	p.adjust	qvalue	geneID	Count
hsa04350	hsa04350	TGF-beta signaling pathway	44641	94/8113	0.00172214	0.0533864	0.0525706	79875/285704/3400	3
hsa04068	hsa04068	FoxO signaling pathway	44613	131/8113	0.044481	0.342507	0.337273	2290/9455	2
hsa04550	hsa04550	Signaling pathways regulating pluripotency of stem cells	44613	143/8113	0.0520669	0.342507	0.337273	3400/64211	2
hsa04514	hsa04514	Cell adhesion molecules	44613	149/8113	0.0560246	0.342507	0.337273	9369/22871	2
hsa00790	hsa00790	Folate biosynthesis	44582	26/8113	0.0652637	0.342507	0.337273	8836	1
hsa04310	hsa04310	Wnt signaling pathway	44613	167/8113	0.0685099	0.342507	0.337273	166336/22943	2
hsa01523	hsa01523	Antifolate resistance	44582	31/8113	0.0773402	0.342507	0.337273	8836	1
hsa04975	hsa04975	Fat digestion and absorption	44582	43/8113	0.105721	0.384948	0.379066	4547	1
hsa05144	hsa05144	Malaria	44582	50/8113	0.12189	0.384948	0.379066	7058	1
hsa00330	hsa00330	Arginine and proline metabolism	44582	51/8113	0.124177	0.384948	0.379066	5033	1
hsa05012	hsa05012	Parkinson disease	44613	266/8113	0.149813	0.4222	0.415748	1843/57181	2
hsa04742	hsa04742	Taste transduction	44582	86/8113	0.200742	0.464843	0.45774	5028	1
hsa04512	hsa04512	ECM-receptor interaction	44582	88/8113	0.204919	0.464843	0.45774	7058	1
hsa05146	hsa05146	Amoebiasis	44582	102/8113	0.23358	0.464843	0.45774	5273	1
hsa04724	hsa04724	Glutamatergic synapse	44582	114/8113	0.25736	0.464843	0.45774	9455	1
hsa04726	hsa04726	Serotonergic synapse	44582	115/8113	0.25931	0.464843	0.45774	1843	1
hsa05010	hsa05010	Alzheimer disease	44613	384/8113	0.261866	0.464843	0.45774	22943/57181	2
hsa04611	hsa04611	Platelet activation	44582	124/8113	0.276639	0.464843	0.45774	5028	1
hsa04270	hsa04270	Vascular smooth muscle contraction	44582	134/8113	0.295441	0.464843	0.45774	800	1
hsa05418	hsa05418	Fluid shear stress and atherosclerosis	44582	139/8113	0.304666	0.464843	0.45774	1843	1
hsa04145	hsa04145	Phagosome	44582	152/8113	0.328116	0.464843	0.45774	7058	1
hsa01240	hsa01240	Biosynthesis of cofactors	44582	153/8113	0.329889	0.464843	0.45774	8836	1
